# Supplementary material for: Modeling of crop wild relative species identifies areas globally for in situ conservation
Source: Commun Biol. 2019 Apr 23;2:136. doi: 10.1038/s42003-019-0372-z (PMC6478866; doi:10.1038/s42003-019-0372-z)
Supplement: Supplementary file 4 — Reporting Summary [file 42003_2019_372_MOESM4_ESM.xlsx]

## Sheet: Sheet1
Crop	CWR	Priority level	Number of unique occurrences	Valid MaxEnt model?	Future distribution loss (%)	Current protected area CWR distribution (%)	Protected Area CWR distribution loss in 2070 (%)	Current number of ASc	Future number of ASc	Current number of ASc in Protected Areas	Future number of ASc in Protected Areas	ASc In Protected Areas (%)	Percentage of future ASc in Protected Areas	Loss of ASc in 2070 (%)	Future loss of ASc in protected areas (%)
Wheat (Triticum aestivum)	Aegilops bicornis	GP2	45	Yes	12.4229	10.6408	12.2383	9	9	7	7	77.7778	77.7778	0	22.2222
Wheat (Triticum aestivum)	Aegilops biuncialis	GP2	1027	Yes	1.44147	26.6184	2.43561	13	13	11	11	84.6154	84.6154	0	15.3846
Wheat (Triticum aestivum)	Aegilops columnaris	GP2	165	Yes	3.79463	4.97347	10.91	22	22	17	17	77.2727	77.2727	0	22.7273
Wheat (Triticum aestivum)	Aegilops comosa	GP2	240	Yes	50.9082	37.1147	50.2052	9	7	9	6	100	85.7143	22.2222	14.2857
Wheat (Triticum aestivum)	Aegilops crassa	GP2	175	Yes	28.5778	5.86077	20.1802	19	18	14	14	73.6842	77.7778	5.26316	22.2222
Wheat (Triticum aestivum)	Aegilops cylindrica	GP2	1057	Yes	16.3512	15.8677	11.6541	10	9	8	7	80	77.7778	10	22.2222
Wheat (Triticum aestivum)	Aegilops geniculata	GP2	977	Yes	1.70876	32.1495	2.6276	26	26	26	26	100	100	0	0
Wheat (Triticum aestivum)	Aegilops juvenalis	GP2	18	No	─	5.75779	─	18	─	9	─	50	─	─	─
Wheat (Triticum aestivum)	Aegilops kotschyi	GP2	197	Yes	67.4409	5.78604	74.8808	22	19	16	10	72.7273	52.6316	13.6364	47.3684
Wheat (Triticum aestivum)	Aegilops longissima	GP2	110	No	─	21.5145	─	8	─	7	─	87.5	─	─	─
Wheat (Triticum aestivum)	Aegilops markgrafii	GP2	291	Yes	47.1216	21.3322	35.1865	24	20	20	14	83.3333	70	16.6667	30
Wheat (Triticum aestivum)	Aegilops neglecta	GP2	760	Yes	10.2283	28.3336	9.93226	12	12	11	11	91.6667	91.6667	0	8.33333
Wheat (Triticum aestivum)	Aegilops peregrina	GP2	327	Yes	35.419	16.0795	24.6568	23	20	15	15	65.2174	75	13.0435	25
Wheat (Triticum aestivum)	Aegilops searsii	GP2	105	Yes	19.1176	5.0173	29.3103	11	11	4	4	36.3636	36.3636	0	63.6364
Wheat (Triticum aestivum)	Aegilops sharonensis	GP2	34	Yes	45.0617	29.6296	41.6667	4	4	4	2	100	50	0	50
Wheat (Triticum aestivum)	Aegilops speltoides	GP2	386	Yes	24.6974	5.84528	21.4695	21	17	20	16	95.2381	94.1176	19.0476	5.88235
Wheat (Triticum aestivum)	Aegilops tauschii	GP2	823	Yes	18.9807	6.57634	12.9431	12	12	12	12	100	100	0	0
Wheat (Triticum aestivum)	Aegilops triuncialis	GP2	2142	Yes	12.8517	21.4744	12.8058	15	15	14	14	93.3333	93.3333	0	6.66667
Wheat (Triticum aestivum)	Aegilops umbellulata	GP2	230	Yes	33.726	3.85617	47.254	21	18	18	14	85.7143	77.7778	14.2857	22.2222
Wheat (Triticum aestivum)	Aegilops uniaristata	GP2	10	No	─	15.6714	─	21	─	7	─	33.3333	─	─	─
Wheat (Triticum aestivum)	Aegilops vavilovii	GP2	108	Yes	58.0599	2.16932	55.3846	20	16	13	11	65	68.75	20	31.25
Wheat (Triticum aestivum)	Aegilops ventricosa	GP2	148	Yes	79.1816	38.7284	73.0079	16	12	13	9	81.25	75	25	25
Crested wheatgrass (Agropyron cristatum)	Agropyron cristatum	TG1B	410	Yes	32.0907	13.2135	30.0804	25	25	25	25	100	100	0	0
Crested wheatgrass (Agropyron cristatum)	Agropyron desertorum	BREED_CONFIRMED	63	Yes	19.556	3.64065	23.242	17	17	15	15	88.2353	88.2353	0	11.7647
Welsh onion; Chives; Chinese scallion (Allium fistulosum; Allium schoenoprasum; Allium chinense)	Allium altaicum	GP1B; TG3; TG3	12	No	─	28.5499	─	21	─	19	─	90.4762	─	─	─
Chives; Chinese scallion (Allium schoenoprasum; Allium chinense)	Allium altyncolicum	TG2; TG3	1	No	─	0.336134	─	1	─	1	─	100	─	─	─
Leek (Allium porrum)	Allium ampeloprasum	GP1B	305	Yes	27.0125	35.541	21.9679	24	23	20	18	83.3333	78.2609	4.16667	21.7391
Chives; Chinese scallion (Allium schoenoprasum; Allium chinense)	Allium asarense	TG3; TG3	0	─	─	─	─	─	─	─	─	─	─	─	─
Chives; Chinese scallion (Allium schoenoprasum; Allium chinense)	Allium atrosanguineum	TG3; TG3	32	Yes	9.22824	24.4735	4.5995	22	22	21	21	95.4545	95.4545	0	4.54545
Leek (Allium porrum)	Allium atroviolaceum	GP1B	31	Yes	0.687513	19.6263	0.793788	12	12	12	12	100	100	0	0
Leek (Allium porrum)	Allium bourgeaui	GP1B	2	No	─	79.5349	─	6	─	6	─	100	─	─	─
Chives; Chinese scallion (Allium schoenoprasum; Allium chinense)	Allium chinense	TG3; TG1B	2	No	─	1.48515	─	2	─	1	─	50	─	─	─
Leek (Allium porrum)	Allium commutatum	GP1B	12	No	─	39.4032	─	16	─	16	─	100	─	─	─
Welsh onion; Onion; Chives; Chinese scallion (Allium fistulosum; Allium cepa; Allium schoenoprasum; Allium chinense)	Allium galanthum	GP2; GP2; TG3; TG3	9	No	─	4.34989	─	16	─	9	─	56.25	─	─	─
Chives; Chinese scallion (Allium schoenoprasum; Allium chinense)	Allium karelinii	TG2; TG3	1	No	─	1.39721	─	5	─	1	─	20	─	─	─
Chives; Chinese scallion (Allium schoenoprasum; Allium chinense)	Allium ledebourianum	TG2; TG3	5	No	─	8.30565	─	14	─	10	─	71.4286	─	─	─
Garlic (Allium sativum)	Allium longicuspis	GP1B	11	No	─	21.0631	─	13	─	6	─	46.1538	─	─	─
Welsh onion (Allium fistulosum)	Allium macrostemon	BREED_POTENTIAL	3	No	─	29.3313	─	4	─	4	─	100	─	─	─
Chives; Chinese scallion (Allium schoenoprasum; Allium chinense)	Allium maximowiczii	TG2; TG3	5	No	─	20.2674	─	6	─	6	─	100	─	─	─
Chives; Chinese scallion (Allium schoenoprasum; Allium chinense)	Allium oliganthum	TG2; TG3	3	No	─	10.1911	─	11	─	8	─	72.7273	─	─	─
Chives; Chinese scallion (Allium schoenoprasum; Allium chinense)	Allium oschaninii	TG3; TG3	8	No	─	8.3635	─	15	─	10	─	66.6667	─	─	─
Chives; Chinese scallion (Allium schoenoprasum; Allium chinense)	Allium praemixtum	TG3; TG3	1	No	─	13.7214	─	2	─	2	─	100	─	─	─
Chives; Chinese scallion (Allium schoenoprasum; Allium chinense)	Allium pskemense	TG3; TG3	7	No	─	39.3067	─	5	─	4	─	80	─	─	─
Chinese chives (Allium tuberosum)	Allium ramosum	GP2	22	Yes	0.297198	5.70106	0.114933	13	13	12	12	92.3077	92.3077	0	7.69231
Onion; Welsh onion (Allium cepa; Allium fistulosum)	Allium roylei	GP2; GP2	4	No	─	37.0203	─	5	─	1	─	20	─	─	─
Chives; Chinese scallion (Allium schoenoprasum; Allium chinense)	Allium sacculiferum	TG3; TG2	0	─	─	─	─	─	─	─	─	─	─	─	─
Chinese chives (Allium tuberosum)	Allium scabriscapum	GP2	25	Yes	4.15171	8.51744	3.91786	27	27	24	24	88.8889	88.8889	0	11.1111
Chives; Chinese scallion (Allium schoenoprasum; Allium chinense)	Allium schmitzii	TG2; TG3	12	No	─	45.2761	─	23	─	20	─	86.9565	─	─	─
Chives; Chinese scallion (Allium schoenoprasum; Allium chinense)	Allium schoenoprasum	TG1B; TG3	66	Yes	12.2238	44.1837	9.86114	27	27	25	25	92.5926	92.5926	0	7.40741
Chives; Chinese scallion (Allium schoenoprasum; Allium chinense)	Allium semenovii	TG3; TG3	3	No	─	6.21202	─	14	─	10	─	71.4286	─	─	─
Chives; Chinese scallion (Allium schoenoprasum; Allium chinense)	Allium thunbergii	TG3; TG2	10	No	─	60.3867	─	4	─	4	─	100	─	─	─
Chinese chives (Allium tuberosum)	Allium tuberosum	GP1B	1	No	─	0	─	3	─	0	─	0	─	─	─
Onion; Chives; Chinese scallion (Allium cepa; Allium schoenoprasum; Allium chinense)	Allium vavilovii	GP1B; TG3; TG3	6	No	─	9.9493	─	14	─	7	─	50	─	─	─
Chive; Chinese scallion (Allium schoenoprasum; Allium chinense)	Allium weschniakowii	TG3; TG3	2	No	─	3.66109	─	5	─	5	─	100	─	─	─
Wheat (Triticum aestivum)	Amblyopyrum muticum	GP2	32	Yes	64.1726	2.84046	71.0801	12	11	11	8	91.6667	72.7273	8.33333	27.2727
Pineapple (Ananas comosus)	Ananas comosus	GP1B	196	Yes	53.7162	15.0178	61.6288	16	13	13	10	81.25	76.9231	18.75	23.0769
Pineapple (Ananas comosus)	Ananas macrodontes	GP2	4	No	─	12	─	6	─	4	─	66.6667	─	─	─
Peanut (Arachis hypogaea)	Arachis appressipila	BREED_CONFIRMED	31	Yes	99.8509	16.2028	99.3865	2	1	1	1	50	100	50	0
Peanut (Arachis hypogaea)	Arachis batizocoi	GP2	56	Yes	99.8699	14.2238	99.6951	5	1	3	1	60	100	80	0
Peanut (Arachis hypogaea)	Arachis cardenasii	GP2	61	Yes	17.9876	39.0118	24.7361	6	5	4	4	66.6667	80	16.6667	20
Peanut (Arachis hypogaea)	Arachis correntina	GP2	57	Yes	2.38034	23.6243	0	3	3	2	2	66.6667	66.6667	0	33.3333
Peanut (Arachis hypogaea)	Arachis diogoi	GP2	34	Yes	30.5373	17.1272	33.5473	5	5	5	5	100	100	0	0
Peanut (Arachis hypogaea)	Arachis duranensis	GP2	188	Yes	3.61822	16.3911	1.61751	3	3	2	2	66.6667	66.6667	0	33.3333
Peanut (Arachis hypogaea)	Arachis helodes	GP2	59	Yes	0.0394166	7.56799	0	9	9	3	3	33.3333	33.3333	0	66.6667
Peanut (Arachis hypogaea)	Arachis herzogii	GP2	8	No	─	11.5139	─	2	─	2	─	100	─	─	─
Peanut (Arachis hypogaea)	Arachis hoehnei	GP2	20	Yes	21.6427	12.201	11.1111	9	9	9	9	100	100	0	0
Peanut (Arachis hypogaea)	Arachis ipaensis	GP2	10	No	─	22.7671	─	10	─	9	─	90	─	─	─
Peanut (Arachis hypogaea)	Arachis kempffmercadoi	BREED_CONFIRMED	42	Yes	0	5.21472	0	3	3	3	3	100	100	0	0
Peanut (Arachis hypogaea)	Arachis linearifolia	GP2	0	─	─	─	─	─	─	─	─	─	─	─	─
Peanut (Arachis hypogaea)	Arachis magna	GP2	27	Yes	17.1092	13.5028	35.4364	12	12	12	12	100	100	0	0
Peanut (Arachis hypogaea)	Arachis monticola	GP1B	33	Yes	1.41652	48.6739	1.73375	5	4	5	4	100	100	20	0
Peanut (Arachis hypogaea)	Arachis paraguariensis	BREED_CONFIRMED	121	Yes	7.206	13.9298	13.8462	3	3	3	3	100	100	0	0
Peanut (Arachis hypogaea)	Arachis villosa	GP2	59	Yes	0.536769	8.13741	0.527704	7	7	4	3	57.1429	42.8571	0	57.1429
Horseradish (Armoracia rusticana)	Armoracia rusticana	TG1B	0	─	─	─	─	─	─	─	─	─	─	─	─
Breadfruit (Artocarpus altilis)	Artocarpus altilis	TG1B	47	Yes	11.9364	14.9356	7.53888	27	27	26	26	96.2963	96.2963	0	3.7037
Breadfruit (Artocarpus altilis)	Artocarpus anisophyllus	TG3	19	No	─	16.6257	─	15	─	8	─	53.3333	─	─	─
Jackfruit (Artocarpus heterophyllus)	Artocarpus annulatus	TG3	2	No	─	5.50459	─	8	─	4	─	50	─	─	─
Breadfruit (Artocarpus altilis)	Artocarpus blancoi	TG3	2	No	─	31.4985	─	5	─	3	─	60	─	─	─
Breadfruit (Artocarpus altilis)	Artocarpus brevipedunculatus	TG3	15	Yes	4.30072	14.4441	1.90421	11	10	8	7	72.7273	70	9.09091	30
Breadfruit (Artocarpus altilis)	Artocarpus camansi	TG3	0	─	─	─	─	─	─	─	─	─	─	─	─
Breadfruit (Artocarpus altilis)	Artocarpus chama	TG3	9	No	─	23.0062	─	7	─	3	─	42.8571	─	─	─
Breadfruit (Artocarpus altilis)	Artocarpus elasticus	TG3	50	Yes	13.2507	14.5897	9.73824	21	21	20	20	95.2381	95.2381	0	4.7619
Breadfruit (Artocarpus altilis)	Artocarpus excelsus	TG3	5	No	─	28.5974	─	9	─	6	─	66.6667	─	─	─
Jackfruit (Artocarpus heterophyllus)	Artocarpus heterophyllus	TG1B	2	No	─	4.33168	─	2	─	2	─	100	─	─	─
Breadfruit (Artocarpus altilis)	Artocarpus hirsutus	TG3	1	No	─	0	─	3	─	0	─	0	─	─	─
Breadfruit (Artocarpus altilis)	Artocarpus hispidus	TG3	6	No	─	5.84551	─	6	─	6	─	100	─	─	─
Breadfruit (Artocarpus altilis)	Artocarpus horridus	TG3	0	─	─	─	─	─	─	─	─	─	─	─	─
Jackfruit (Artocarpus heterophyllus)	Artocarpus integer	TG3	6	No	─	7.16374	─	7	─	5	─	71.4286	─	─	─
Breadfruit (Artocarpus altilis)	Artocarpus kemando	TG3	20	Yes	44.1603	12.9741	40.7616	14	10	12	8	85.7143	80	28.5714	20
Breadfruit (Artocarpus altilis)	Artocarpus lanceifolius	TG3	10	Yes	29.398	9.67058	41.9734	10	10	10	8	100	80	0	20
Breadfruit (Artocarpus altilis)	Artocarpus lowii	TG3	1	No	─	5	─	6	─	3	─	50	─	─	─
Breadfruit (Artocarpus altilis)	Artocarpus maingayi	TG3	0	─	─	─	─	─	─	─	─	─	─	─	─
Breadfruit (Artocarpus altilis)	Artocarpus mariannensis	TG3	0	─	─	─	─	─	─	─	─	─	─	─	─
Breadfruit (Artocarpus altilis)	Artocarpus multifidus	TG3	0	─	─	─	─	─	─	─	─	─	─	─	─
Breadfruit (Artocarpus altilis)	Artocarpus nobilis	TG3	4	No	─	66.5955	─	12	─	11	─	91.6667	─	─	─
Breadfruit (Artocarpus altilis)	Artocarpus obtusus	TG3	2	No	─	6.97674	─	4	─	4	─	100	─	─	─
Breadfruit (Artocarpus altilis)	Artocarpus odoratissimus	TG3	20	Yes	91.2961	12.9759	85.4983	6	4	6	4	100	100	33.3333	0
Breadfruit (Artocarpus altilis)	Artocarpus pinnatisectus	TG3	1	No	─	8.16993	─	6	─	5	─	83.3333	─	─	─
Breadfruit (Artocarpus altilis)	Artocarpus rigidus	TG3	58	Yes	19.1848	13.3271	19.3464	22	21	21	21	95.4545	100	4.54545	0
Breadfruit (Artocarpus altilis)	Artocarpus sarawakensis	TG3	1	No	─	7.56303	─	3	─	2	─	66.6667	─	─	─
Breadfruit (Artocarpus altilis)	Artocarpus scortechinii	TG3	0	─	─	─	─	─	─	─	─	─	─	─	─
Breadfruit (Artocarpus altilis)	Artocarpus sepicanus	TG3	30	No	─	24.8973	─	17	─	13	─	76.4706	─	─	─
Breadfruit (Artocarpus altilis)	Artocarpus sericicarpus	TG3	19	No	─	22.0322	─	21	─	19	─	90.4762	─	─	─
Breadfruit (Artocarpus altilis)	Artocarpus sumatranus	TG3	0	─	─	─	─	─	─	─	─	─	─	─	─
Breadfruit (Artocarpus altilis)	Artocarpus tamaran	TG3	10	No	─	10.4003	─	16	─	9	─	56.25	─	─	─
Breadfruit (Artocarpus altilis)	Artocarpus teysmannii	TG3	21	No	─	13.2488	─	22	─	20	─	90.9091	─	─	─
Breadfruit (Artocarpus altilis)	Artocarpus treculianus	TG3	11	No	─	22.9066	─	20	─	17	─	85	─	─	─
Asparagus (Asparagus officinalis)	Asparagus acutifolius	BREED_POTENTIAL	104	Yes	71.7435	46.2281	68.5447	15	13	15	13	100	100	13.3333	0
Asparagus (Asparagus officinalis)	Asparagus albus	BREED_POTENTIAL	47	Yes	46.3133	40.8281	45.5501	15	14	12	12	80	85.7143	6.66667	14.2857
Asparagus (Asparagus officinalis)	Asparagus aphyllus	GP2	96	Yes	46.1109	37.7078	48.6601	10	7	8	7	80	100	30	0
Asparagus (Asparagus officinalis)	Asparagus brachyphyllus	GP2	1	No	─	19.6277	─	7	─	5	─	71.4286	─	─	─
Asparagus (Asparagus officinalis)	Asparagus dauricus	GP2	2	No	─	7.14286	─	4	─	3	─	75	─	─	─
Asparagus (Asparagus officinalis)	Asparagus horridus	BREED_POTENTIAL	31	Yes	24.3456	34.5929	27.7257	21	21	19	19	90.4762	90.4762	0	9.52381
Asparagus (Asparagus officinalis)	Asparagus inderiensis	GP2	0	─	─	─	─	─	─	─	─	─	─	─	─
Asparagus (Asparagus officinalis)	Asparagus kiusianus	GP2	0	─	─	─	─	─	─	─	─	─	─	─	─
Asparagus (Asparagus officinalis)	Asparagus macowanii	BREED_POTENTIAL	3	No	─	26.5184	─	5	─	5	─	100	─	─	─
Asparagus (Asparagus officinalis)	Asparagus maritimus	GP2	6	No	─	73.2394	─	11	─	11	─	100	─	─	─
Asparagus (Asparagus officinalis)	Asparagus officinalis	GP1B	127	Yes	28.2912	40.6635	25.2093	19	18	18	17	94.7368	94.4444	5.26316	5.55556
Asparagus (Asparagus officinalis)	Asparagus oligoclonos	GP2	1	No	─	52.8814	─	4	─	4	─	100	─	─	─
Asparagus (Asparagus officinalis)	Asparagus prostratus	GP2	17	Yes	74.1078	71.754	72.9101	13	8	13	8	100	100	38.4615	0
Asparagus (Asparagus officinalis)	Asparagus pseudoscaber	GP2	1	No	─	34.0541	─	4	─	3	─	75	─	─	─
Asparagus (Asparagus officinalis)	Asparagus schoberioides	GP2	3	No	─	31.3585	─	7	─	7	─	100	─	─	─
Asparagus (Asparagus officinalis)	Asparagus tenuifolius	GP2	10	No	─	72.0203	─	17	─	17	─	100	─	─	─
Sweet orange (Citrus sinensis)	Atalantia ceylanica	BREED_POTENTIAL	4	No	─	67.8295	─	16	─	15	─	93.75	─	─	─
Oat (Avena sativa)	Avena abyssinica	BREED_CONFIRMED	279	Yes	17.6238	5.48356	24.1294	10	9	9	8	90	88.8889	10	11.1111
Oat (Avena sativa)	Avena agadiriana	GP2	16	Yes	30.2083	66.8056	28.1705	8	8	7	6	87.5	75	0	25
Oat (Avena sativa)	Avena atlantica	EXPERT	27	Yes	40.9152	66.3526	28.3976	7	4	5	4	71.4286	100	42.8571	0
Oat (Avena sativa)	Avena barbata	EXPERT	2729	Yes	16.9749	29.6631	11.7551	16	15	16	15	100	100	6.25	0
Oat (Avena sativa)	Avena brevis	EXPERT	7	No	─	49.0968	─	13	─	13	─	100	─	─	─
Oat (Avena sativa)	Avena canariensis	EXPERT	46	Yes	48.2456	85.0877	48.4536	6	4	6	4	100	100	33.3333	0
Oat (Avena sativa)	Avena clauda	EXPERT	68	Yes	19.0802	14.7341	16.4075	24	23	20	19	83.3333	82.6087	4.16667	17.3913
Oat (Avena sativa)	Avena damascena	EXPERT	11	Yes	7.96415	32.5508	7.057	20	20	8	8	40	40	0	60
Oat (Avena sativa)	Avena eriantha	BREED_CONFIRMED	100	Yes	11.8508	20.486	14.3334	21	19	17	16	80.9524	84.2105	9.52381	15.7895
Oat (Avena sativa)	Avena fatua	GP1B	4875	Yes	33.1245	40.2298	25.5079	25	22	23	22	92	100	12	0
Oat (Avena sativa)	Avena hirtula	BREED_CONFIRMED	76	Yes	53.7486	34.053	57.6022	14	12	10	10	71.4286	83.3333	14.2857	16.6667
Oat (Avena sativa)	Avena hybrida	GP1B	56	Yes	14.1093	38.8848	9.13971	9	9	9	9	100	100	0	0
Oat (Avena sativa)	Avena insularis	GP2	4	No	─	32	─	5	─	5	─	100	─	─	─
Oat (Avena sativa)	Avena longiglumis	EXPERT	70	Yes	10.3015	26.2532	11.0507	21	19	17	16	80.9524	84.2105	9.52381	15.7895
Oat (Avena sativa)	Avena macrostachya	BREED_CONFIRMED	12	Yes	39.1217	11.5096	30.6836	6	6	6	5	100	83.3333	0	16.6667
Oat (Avena sativa)	Avena magna	GP2	52	Yes	12.6893	16.943	18.7234	10	8	8	6	80	75	20	25
Oat (Avena sativa)	Avena murphyi	GP2	30	Yes	58.6124	57.4163	43.75	11	9	11	9	100	100	18.1818	0
Oat (Avena sativa)	Avena nuda	EXPERT	11	No	─	65.0185	─	12	─	12	─	100	─	─	─
Oat (Avena sativa)	Avena occidentalis	GP1B	15	No	─	82.4111	─	5	─	5	─	100	─	─	─
Oat (Avena sativa)	Avena sterilis	GP1B	5385	Yes	15.7255	24.0713	12.5519	22	18	17	13	77.2727	72.2222	18.1818	27.7778
Oat (Avena sativa)	Avena strigosa	BREED_CONFIRMED	100	Yes	32.3938	51.2355	36.0713	23	20	23	20	100	100	13.0435	0
Oat (Avena sativa)	Avena trichophylla	GP1B	4	No	─	36.337	─	8	─	8	─	100	─	─	─
Oat (Avena sativa)	Avena ventricosa	EXPERT	14	No	─	41.6873	─	10	─	8	─	80	─	─	─
Oat (Avena sativa)	Avena wiestii	EXPERT	45	Yes	41.1581	18.3865	34.8436	21	21	17	17	80.9524	80.9524	0	19.0476
American cress/Early winter cress (Barbarea verna)	Barbarea verna	TG1B	36	Yes	2.1907	50.5037	2.89773	27	26	27	26	100	100	3.7037	0
Brazilnut (Bertholletia excelsa)	Bertholletia excelsa	PGP1B	76	Yes	8.78428	41.4875	7.35543	12	12	12	12	100	100	0	0
Sugarbeet (Beta vulgaris)	Beta corolliflora	GP2	68	Yes	35.3332	9.08066	30.8966	11	10	10	9	90.9091	90	9.09091	10
Sugarbeet (Beta vulgaris)	Beta lomatogona	GP2	120	Yes	82.5095	1.85889	90.9091	13	7	9	5	69.2308	71.4286	46.1538	28.5714
Sugarbeet (Beta vulgaris)	Beta macrocarpa	GP1B	152	Yes	35.4394	34.2626	34.2905	19	19	18	18	94.7368	94.7368	0	5.26316
Sugarbeet (Beta vulgaris)	Beta macrorhiza	GP2	44	Yes	15.1858	6.56684	11.8103	9	9	9	9	100	100	0	0
Sugarbeet (Beta vulgaris)	Beta nana	GP2	66	Yes	0.293255	87.9765	0.333333	5	5	5	5	100	100	0	0
Sugarbeet (Beta vulgaris)	Beta patula	GP1B	36	No	─	88.2353	─	5	─	5	─	100	─	─	─
Sugarbeet (Beta vulgaris)	Beta trigyna	GP2	46	Yes	44.7756	16.5221	22.5114	18	18	18	18	100	100	0	0
Sugarbeet (Beta vulgaris)	Beta vulgaris	GP1B	1266	Yes	36.9799	44.2586	32.8341	25	23	24	23	96	100	8	0
Sugarbeet (Beta vulgaris)	Beta xintermedia	GP2	87	Yes	98.6471	0.11274	100	23	5	2	0	8.69565	0	78.2609	100
Turnip (Brassica rapa)	Brassica barrelieri	GP2	239	Yes	73.8516	48.8501	72.1214	14	10	12	10	85.7143	100	28.5714	0
Kale (Brassica oleracea)	Brassica bourgeaui	GP2	6	No	─	85.5204	─	5	─	5	─	100	─	─	─
Kale; Rape (Brassica oleracea; Brassica napus)	Brassica cretica	GP2; GP2	87	Yes	16.6633	43.2631	18.7146	11	11	11	11	100	100	0	0
Kale (Brassica oleracea)	Brassica drepanensis	GP2	11	No	─	48.6373	─	3	─	3	─	100	─	─	─
Kale; Turnip (Brassica oleracea; Brassica rapa)	Brassica elongata	GP2; GP2	23	Yes	1.03374	14.5112	3.47345	16	16	13	13	81.25	81.25	0	18.75
Turnip (Brassica rapa)	Brassica fruticulosa	BREED_CONFIRMED	112	Yes	12.7628	44.9775	13.3309	17	17	16	15	94.1176	88.2353	0	11.7647
Kale (Brassica oleracea)	Brassica hilarionis	GP2	2	No	─	31.4286	─	15	─	11	─	73.3333	─	─	─
Kale (Brassica oleracea)	Brassica incana	GP2	32	Yes	34.6014	62.6812	39.0751	13	12	13	12	100	100	7.69231	0
Kale (Brassica oleracea)	Brassica insularis	GP2	31	Yes	36.4065	34.1767	24.7177	9	8	5	5	55.5556	62.5	11.1111	37.5
Kale (Brassica oleracea)	Brassica macrocarpa	GP2	0	─	─	─	─	─	─	─	─	─	─	─	─
Black mustard (Brassica nigra)	Brassica maurorum	GP2	9	No	─	24.1633	─	6	─	3	─	50	─	─	─
Kale (Brassica oleracea)	Brassica montana	GP2	49	Yes	42.1165	69.7674	40.3364	23	22	22	21	95.6522	95.4545	4.34783	4.54545
Black mustard; Mustard; Ethiopian cabbage; Perennial wall rocket; Kale (Brassica nigra; Brassica juncea; Brassica carinata; Diplotaxis tenuifolia; Brassica oleracea)	Brassica nigra	GP1B; GP2; GP2; GP2; GP2	2008	Yes	30.3147	52.8446	26.212	11	10	10	10	90.9091	100	9.09091	0
Kale; Black mustard; Turnip (Brassica oleracea; Brassica nigra; Brassica rapa)	Brassica oleracea	GP1B; GP2; GP2	137	Yes	64.8565	64.7999	63.182	13	12	12	12	92.3077	100	7.69231	0
Turnip; Kale; Perennial wall rocket; Ethiopian cabbage; Rape (Brassica rapa; Brassica oleracea; Diplotaxis tenuifolia; Brassica carinata; Brassica napus)	Brassica rapa	GP1B; GP2; GP2; GP2; GP2	15	No	─	59.4819	─	22	─	22	─	100	─	─	─
Kale (Brassica oleracea)	Brassica rupestris	GP2	21	Yes	12.8571	58.9286	13.0303	3	2	3	2	100	100	33.3333	0
Kale (Brassica oleracea)	Brassica tournefortii	GP2	74	Yes	19.7293	21.2176	14.5671	24	23	20	20	83.3333	86.9565	4.16667	13.0435
Kale (Brassica oleracea)	Brassica villosa	GP2	16	Yes	11.3103	41.1034	17.4497	2	2	2	2	100	100	0	0
Pigeonpea (Cajanus cajan)	Cajanus acutifolius	GP2	233	Yes	53.4983	20.6168	36.3645	20	18	17	15	85	83.3333	10	16.6667
Pigeonpea (Cajanus cajan)	Cajanus albicans	GP2	59	Yes	21.7419	25.472	5.90763	5	5	4	4	80	80	0	20
Pigeonpea (Cajanus cajan)	Cajanus aromaticus	EXPERT	23	Yes	40.3463	50.0525	43.0294	5	5	4	4	80	80	0	20
Pigeonpea (Cajanus cajan)	Cajanus cajanifolius	GP2	22	Yes	7.75448	4.57186	11.6022	9	9	7	7	77.7778	77.7778	0	22.2222
Pigeonpea (Cajanus cajan)	Cajanus cinereus	GP2	122	Yes	7.52827	13.305	5.28916	8	8	8	8	100	100	0	0
Pigeonpea (Cajanus cajan)	Cajanus confertiflorus	GP2	40	Yes	8.36306	18.3175	9.61654	20	20	20	20	100	100	0	0
Pigeonpea (Cajanus cajan)	Cajanus crassicaulis	EXPERT	18	No	─	26.904	─	11	─	10	─	90.9091	─	─	─
Pigeonpea (Cajanus cajan)	Cajanus crassus	BREED_POTENTIAL	23	Yes	6.294	16.9841	4.4671	12	12	12	12	100	100	0	0
Pigeonpea (Cajanus cajan)	Cajanus hirtopilosus	EXPERT	15	No	─	20.3764	─	6	─	5	─	83.3333	─	─	─
Pigeonpea (Cajanus cajan)	Cajanus lanceolatus	GP2	45	Yes	28.1541	24.2103	12.1418	13	10	12	10	92.3077	100	23.0769	0
Pigeonpea (Cajanus cajan)	Cajanus lanuginosus	EXPERT	12	Yes	82.4706	6.07843	48.3871	9	6	7	6	77.7778	100	33.3333	0
Pigeonpea (Cajanus cajan)	Cajanus latisepalus	GP2	92	Yes	1.8097	20.742	3.12081	12	9	11	6	91.6667	66.6667	25	33.3333
Pigeonpea (Cajanus cajan)	Cajanus lineatus	GP2	50	Yes	32.0395	17.3874	30.0261	6	6	6	6	100	100	0	0
Pigeonpea (Cajanus cajan)	Cajanus marmoratus	EXPERT	221	Yes	4.40375	17.5084	7.14862	16	16	15	15	93.75	93.75	0	6.25
Pigeonpea (Cajanus cajan)	Cajanus mollis	EXPERT	9	No	─	11.7423	─	11	─	9	─	81.8182	─	─	─
Pigeonpea (Cajanus cajan)	Cajanus platycarpus	EXPERT	15	Yes	3.87753	6.94708	7.52566	8	8	6	6	75	75	0	25
Pigeonpea (Cajanus cajan)	Cajanus pubescens	EXPERT	122	Yes	14.611	14.2569	6.53985	19	19	16	16	84.2105	84.2105	0	15.7895
Pigeonpea (Cajanus cajan)	Cajanus reticulatus	GP2	299	Yes	9.71865	25.4969	11.7019	16	15	14	14	87.5	93.3333	6.25	6.66667
Pigeonpea (Cajanus cajan)	Cajanus scarabaeoides	GP2	398	Yes	11.5432	13.2619	8.68456	16	14	14	14	87.5	100	12.5	0
Pigeonpea (Cajanus cajan)	Cajanus sericeus	GP2	31	Yes	49.7472	9.21396	42.5664	12	11	12	10	100	90.9091	8.33333	9.09091
Pigeonpea (Cajanus cajan)	Cajanus trinervius	GP2	31	Yes	71.2423	30.476	59.2353	3	2	3	2	100	100	33.3333	0
Pigeonpea (Cajanus cajan)	Cajanus viscidus	EXPERT	12	Yes	15.0731	20.0548	8.11304	10	10	9	9	90	90	0	10
Pigeonpea (Cajanus cajan)	Cajanus volubilis	BREED_CONFIRMED	5	No	─	18.2857	─	13	─	10	─	76.9231	─	─	─
Tea (Camellia sinensis)	Camellia angustifolia	TG2	0	─	─	─	─	─	─	─	─	─	─	─	─
Tea (Camellia sinensis)	Camellia arborescens	TG2	0	─	─	─	─	─	─	─	─	─	─	─	─
Tea (Camellia sinensis)	Camellia atrothea	TG2	0	─	─	─	─	─	─	─	─	─	─	─	─
Tea (Camellia sinensis)	Camellia costata	TG2	0	─	─	─	─	─	─	─	─	─	─	─	─
Tea (Camellia sinensis)	Camellia crassicolumna	TG2	6	No	─	0	─	5	─	0	─	0	─	─	─
Tea (Camellia sinensis)	Camellia crispula	TG2	0	─	─	─	─	─	─	─	─	─	─	─	─
Tea (Camellia sinensis)	Camellia fangchengensis	TG2	0	─	─	─	─	─	─	─	─	─	─	─	─
Tea (Camellia sinensis)	Camellia grandibracteata	TG2	0	─	─	─	─	─	─	─	─	─	─	─	─
Tea (Camellia sinensis)	Camellia gymnogyna	TG2	0	─	─	─	─	─	─	─	─	─	─	─	─
Tea (Camellia sinensis)	Camellia irrawadiensis	TG2	0	─	─	─	─	─	─	─	─	─	─	─	─
Tea (Camellia sinensis)	Camellia japonica	BREED_CONFIRMED	4	No	─	40.8243	─	15	─	15	─	100	─	─	─
Tea (Camellia sinensis)	Camellia jingyunshanica	TG2	0	─	─	─	─	─	─	─	─	─	─	─	─
Tea (Camellia sinensis)	Camellia kwangsiensis	TG2	0	─	─	─	─	─	─	─	─	─	─	─	─
Tea (Camellia sinensis)	Camellia leptophylla	TG2	0	─	─	─	─	─	─	─	─	─	─	─	─
Tea (Camellia sinensis)	Camellia makuanica	TG2	0	─	─	─	─	─	─	─	─	─	─	─	─
Tea (Camellia sinensis)	Camellia multisepala	TG2	0	─	─	─	─	─	─	─	─	─	─	─	─
Tea (Camellia sinensis)	Camellia nanchuanica	TG2	0	─	─	─	─	─	─	─	─	─	─	─	─
Tea (Camellia sinensis)	Camellia parvisepala	TG2	0	─	─	─	─	─	─	─	─	─	─	─	─
Tea (Camellia sinensis)	Camellia parvisepaloides	TG2	0	─	─	─	─	─	─	─	─	─	─	─	─
Tea (Camellia sinensis)	Camellia pentastyla	TG2	0	─	─	─	─	─	─	─	─	─	─	─	─
Tea (Camellia sinensis)	Camellia ptilophylla	TG2	0	─	─	─	─	─	─	─	─	─	─	─	─
Tea (Camellia sinensis)	Camellia pubescens	TG2	0	─	─	─	─	─	─	─	─	─	─	─	─
Tea (Camellia sinensis)	Camellia pubicosta	TG2	2	No	─	7.82609	─	6	─	3	─	50	─	─	─
Tea (Camellia sinensis)	Camellia purpurea	TG2	0	─	─	─	─	─	─	─	─	─	─	─	─
Tea (Camellia sinensis)	Camellia quinquelocularis	TG2	0	─	─	─	─	─	─	─	─	─	─	─	─
Tea (Camellia sinensis)	Camellia rotundata	TG2	0	─	─	─	─	─	─	─	─	─	─	─	─
Tea (Camellia sinensis)	Camellia sinensis	TG1B	49	Yes	2.30678	12.4771	1.88609	18	18	18	18	100	100	0	0
Tea (Camellia sinensis)	Camellia tachangensis	TG2	0	─	─	─	─	─	─	─	─	─	─	─	─
Tea (Camellia sinensis)	Camellia taliensis	TG2	8	No	─	26.9134	─	13	─	5	─	38.4615	─	─	─
Tea (Camellia sinensis)	Camellia yungkiangensis	TG2	0	─	─	─	─	─	─	─	─	─	─	─	─
Turnip (Brassica rapa)	Capsella bursapastoris	BREED_POTENTIAL	207	Yes	34.1894	39.4426	32.7984	12	11	9	7	75	63.6364	8.33333	36.3636
Bell Pepper; Red Chili; Bonnet Pepper; Aji (Capsicum annuum; Capsicum frutescens; Capsicum chinense; Capsicum baccatum)	Capsicum annuum	GP1B; GP1B; GP1B; GP2	222	Yes	7.03695	22.8626	9.76628	19	18	17	17	89.4737	94.4444	5.26316	5.55556
Bell Pepper; Red Chili; Bonnet Pepper; Aji (Capsicum annuum; Capsicum frutescens; Capsicum chinense; Capsicum baccatum)	Capsicum baccatum	GP2; GP2; GP2; GP1B	97	Yes	5.08102	10.5196	5.69045	15	15	13	13	86.6667	86.6667	0	13.3333
Rocoto (Capsicum pubescens)	Capsicum cardenasii	GP1B	64	No	─	7.71242	─	5	─	4	─	80	─	─	─
Bell Pepper; Red Chili; Bonnet Pepper; Aji (Capsicum annuum; Capsicum frutescens; Capsicum chinense; Capsicum baccatum)	Capsicum chacoense	GP2; GP2; GP2; GP2	128	Yes	5.08034	8.72185	4.07701	12	12	11	11	91.6667	91.6667	0	8.33333
Bell Pepper; Red Chili; Bonnet Pepper; Aji (Capsicum annuum; Capsicum frutescens; Capsicum chinense; Capsicum baccatum)	Capsicum chinense	GP1B; GP1B; GP1B; GP2	6	No	─	56.3699	─	6	─	4	─	66.6667	─	─	─
Rocoto (Capsicum pubescens)	Capsicum eshbaughii	GP2	0	─	─	─	─	─	─	─	─	─	─	─	─
Rocoto (Capsicum pubescens)	Capsicum eximium	GP1B	44	Yes	5.62968	19.6673	3.71747	10	10	10	10	100	100	0	0
Bell Pepper; Red Chili; Bonnet Pepper; Aji (Capsicum annuum; Capsicum frutescens; Capsicum chinense; Capsicum baccatum)	Capsicum frutescens	GP1B; GP1B; GP1B; GP2	63	Yes	45.5271	12.9628	44.3647	24	24	23	23	95.8333	95.8333	0	4.16667
Bell Pepper; Red Chili; Bonnet Pepper (Capsicum annuum; Capsicum frutescens; Capsicum chinense)	Capsicum galapagoense	GP2; GP2; GP2	3	No	─	0	─	3	─	0	─	0	─	─	─
Aji (Capsicum baccatum)	Capsicum tovarii	GP2	2	No	─	2.2082	─	4	─	2	─	50	─	─	─
Papaya (Carica papaya)	Carica papaya	GP1B	110	Yes	4.33792	20.0433	5.24798	24	24	24	23	100	95.8333	0	4.16667
Safflower (Carthamus tinctorius)	Carthamus boissieri	GP2	3	No	─	54.4534	─	9	─	9	─	100	─	─	─
Safflower (Carthamus tinctorius)	Carthamus creticus	GP2	6	No	─	63.3599	─	8	─	8	─	100	─	─	─
Safflower (Carthamus tinctorius)	Carthamus curdicus	GP1B	0	─	─	─	─	─	─	─	─	─	─	─	─
Safflower (Carthamus tinctorius)	Carthamus dentatus	GP2	12	No	─	11.4477	─	16	─	6	─	37.5	─	─	─
Safflower (Carthamus tinctorius)	Carthamus divaricatus	GP2	0	─	─	─	─	─	─	─	─	─	─	─	─
Safflower (Carthamus tinctorius)	Carthamus glaucus	BREED_POTENTIAL	6	No	─	26.4405	─	7	─	6	─	85.7143	─	─	─
Safflower (Carthamus tinctorius)	Carthamus gypsicola	GP1B	7	No	─	27.673	─	6	─	5	─	83.3333	─	─	─
Safflower (Carthamus tinctorius)	Carthamus lanatus	BREED_CONFIRMED	178	Yes	18.1591	34.223	13.4662	19	18	18	17	94.7368	94.4444	5.26316	5.55556
Safflower (Carthamus tinctorius)	Carthamus leucocaulos	BREED_POTENTIAL	2	No	─	61.9808	─	9	─	9	─	100	─	─	─
Safflower (Carthamus tinctorius)	Carthamus oxyacantha	GP1B	87	Yes	25.5244	7.69733	27.8164	21	21	18	18	85.7143	85.7143	0	14.2857
Safflower (Carthamus tinctorius)	Carthamus palaestinus	GP1B	2	No	─	16.1572	─	7	─	7	─	100	─	─	─
Safflower (Carthamus tinctorius)	Carthamus persicus	GP1B	1	No	─	18.0974	─	4	─	4	─	100	─	─	─
Safflower (Carthamus tinctorius)	Carthamus tenuis	GP2	1	No	─	20.5674	─	3	─	3	─	100	─	─	─
Safflower (Carthamus tinctorius)	Carthamus turkestanicus	GP2	13	No	─	5.89423	─	22	─	14	─	63.6364	─	─	─
Quinoa (Chenopodium quinoa)	Chenopodium berlandieri	GP2	325	Yes	28.8291	19.8894	24.2623	23	23	22	22	95.6522	95.6522	0	4.34783
Quinoa (Chenopodium quinoa)	Chenopodium ficifolium	GP2	184	Yes	53.3617	56.8835	47.1442	12	12	11	11	91.6667	91.6667	0	8.33333
Quinoa (Chenopodium quinoa)	Chenopodium hircinum	GP1B	22	Yes	25.8982	9.681	20.659	14	11	13	10	92.8571	90.9091	21.4286	9.09091
Quinoa (Chenopodium quinoa)	Chenopodium philippianum	GP2	17	No	─	16.7857	─	8	─	5	─	62.5	─	─	─
Quinoa (Chenopodium quinoa)	Chenopodium quinoa	GP1B	1	No	─	10.8108	─	3	─	2	─	66.6667	─	─	─
Quinoa (Chenopodium quinoa)	Chenopodium standleyanum	GP2	28	Yes	44.7704	19.0152	31.0226	12	12	12	12	100	100	0	0
Chickpea (Cicer arietinum)	Cicer anatolicum	BREED_POTENTIAL	35	Yes	46.7316	6.16052	13.413	10	6	8	5	80	83.3333	40	16.6667
Chickpea (Cicer arietinum)	Cicer bijugum	BREED_POTENTIAL	36	Yes	42.3064	1.81438	42.3077	13	10	5	4	38.4615	40	23.0769	60
Chickpea (Cicer arietinum)	Cicer cuneatum	BREED_POTENTIAL	16	No	─	1.00656	─	8	─	1	─	12.5	─	─	─
Chickpea (Cicer arietinum)	Cicer echinospermum	GP2	38	Yes	3.20607	1.15027	0	11	11	3	3	27.2727	27.2727	0	72.7273
Chickpea (Cicer arietinum)	Cicer judaicum	BREED_CONFIRMED	76	Yes	43.5484	17.0699	47.2441	8	6	5	4	62.5	66.6667	25	33.3333
Chickpea (Cicer arietinum)	Cicer microphyllum	BREED_POTENTIAL	43	Yes	7.35634	13.5328	11.1513	18	17	13	13	72.2222	76.4706	5.55556	23.5294
Chickpea (Cicer arietinum)	Cicer montbretii	BREED_POTENTIAL	14	Yes	9.33729	32.7334	10.2846	10	9	9	8	90	88.8889	10	11.1111
Chickpea (Cicer arietinum)	Cicer pinnatifidum	BREED_CONFIRMED	59	Yes	41.5334	5.04707	47.8652	25	25	14	11	56	44	0	56
Chickpea (Cicer arietinum)	Cicer reticulatum	GP1B	39	Yes	0.707547	0.183438	0	10	10	3	3	30	30	0	70
Chickpea (Cicer arietinum)	Cicer songaricum	BREED_POTENTIAL	73	Yes	0.454391	11.6378	0.582751	20	20	16	15	80	75	0	25
Watermelon (Citrullus lanatus)	Citrullus amarus	GP1B	49	Yes	78.0047	26.3289	92.3918	18	16	15	12	83.3333	75	11.1111	25
Watermelon (Citrullus lanatus)	Citrullus colocynthis	GP2	90	Yes	49.6839	17.5648	45.0048	25	24	23	21	92	87.5	4	12.5
Watermelon (Citrullus lanatus)	Citrullus ecirrhosus	GP2	3	No	─	20	─	6	─	5	─	83.3333	─	─	─
Watermelon (Citrullus lanatus)	Citrullus lanatus	GP1B	11	Yes	1.56497	7.46105	0.827967	13	13	11	11	84.6154	84.6154	0	15.3846
Watermelon (Citrullus lanatus)	Citrullus rehmii	GP2	1	No	─	81.3953	─	2	─	2	─	100	─	─	─
Mandarin/Tangerine (Citrus reticulata)	Citrus cavaleriei	PGP2	6	No	─	2.71186	─	2	─	2	─	100	─	─	─
Mandarin/Tangerine (Citrus reticulata)	Citrus depressa	PGP1B	1	No	─	9	─	3	─	1	─	33.3333	─	─	─
Key lime; Lemon; Sweet orange; Sour orange (Citrus aurantiifolia; Citrus limon; Citrus sinensis; Citrus aurantium)	Citrus hystrix	PGP1B; PGP2; PGP2; PGP2	19	Yes	8.85561	16.6154	4.56972	12	12	11	11	91.6667	91.6667	0	8.33333
Sweet lime; Grapefruit (Citrus limetta; Citrus paradisi)	Citrus indica	TG3; TG3	0	─	─	─	─	─	─	─	─	─	─	─	─
Key lime; Lemon; Sweet orange; Sour orange (Citrus aurantiifolia; Citrus limon; Citrus sinensis; Citrus aurantium)	Citrus latipes	PGP2; PGP2; PGP2; PGP2	0	─	─	─	─	─	─	─	─	─	─	─	─
Key lime; Lemon; Sweet orange; Sour orange (Citrus aurantiifolia; Citrus limon; Citrus sinensis; Citrus aurantium)	Citrus macroptera	PGP1B; PGP2; PGP2; PGP2	7	No	─	32.1545	─	7	─	5	─	71.4286	─	─	─
Key lime; Lemon; Sweet orange; Sour orange (Citrus aurantiifolia; Citrus limon; Citrus sinensis; Citrus aurantium)	Citrus maxima	PGP2; PGP2; PGP2; PGP2	4	No	─	15.3173	─	12	─	8	─	66.6667	─	─	─
Sweet lime; Grapefruit (Citrus limetta; Citrus paradisi)	Citrus medica	TG3; TG3	1	No	─	14.6572	─	4	─	2	─	50	─	─	─
Key lime; Lemon; Sweet orange; Sour orange (Citrus aurantiifolia; Citrus limon; Citrus sinensis; Citrus aurantium)	Citrus micrantha	PGP1B; PGP2; PGP2; PGP2	0	─	─	─	─	─	─	─	─	─	─	─	─
Sweet lime; Grapefruit (Citrus limetta; Citrus paradisi)	Citrus reticulata	TG3; TG3	0	─	─	─	─	─	─	─	─	─	─	─	─
Mandarin/Tangerine; Sweet lime; Grapefruit (Citrus reticulata; Citrus limetta; Citrus paradisi)	Citrus tachibana	PGP2; TG3; TG3	0	─	─	─	─	─	─	─	─	─	─	─	─
Sweet orange (Citrus sinensis)	Clausena lansium	BREED_POTENTIAL	0	─	─	─	─	─	─	─	─	─	─	─	─
Coconut (Cocos nucifera)	Cocos nucifera	PGP1B	20	No	─	30.5529	─	15	─	13	─	86.6667	─	─	─
Arabic coffee (Coffea arabica)	Coffea anthonyi	PGP2	2	No	─	44.2466	─	7	─	7	─	100	─	─	─
Arabic coffee (Coffea arabica)	Coffea arabica	PGP1B	111	Yes	31.3915	35.3791	21.8924	18	15	14	11	77.7778	73.3333	16.6667	26.6667
Arabic coffee (Coffea arabica)	Coffea bakossii	PGP2	1	No	─	42.1918	─	5	─	5	─	100	─	─	─
Arabic coffee; Robusta coffee (Coffea arabica; Coffea canephora)	Coffea brevipes	PGP2; PGP2	19	No	─	19.0155	─	18	─	10	─	55.5556	─	─	─
Arabic coffee (Coffea arabica)	Coffea bridsoniae	PGP2	1	No	─	30.7692	─	5	─	4	─	80	─	─	─
Robusta coffee; Arabic coffee (Coffea canephora; Coffea arabica)	Coffea canephora	PGP1B; PGP2	99	Yes	71.3798	17.9882	57.5506	19	15	18	13	94.7368	86.6667	21.0526	13.3333
Robusta coffee (Coffea canephora)	Coffea charrieriana	PGP2	0	─	─	─	─	─	─	─	─	─	─	─	─
Robusta coffee; Arabic coffee (Coffea canephora; Coffea arabica)	Coffea congensis	PGP1B; PGP2	12	No	─	14.1272	─	11	─	6	─	54.5455	─	─	─
Robusta coffee; Arabic coffee (Coffea canephora; Coffea arabica)	Coffea costatifructa	PGP2; PGP2	1	No	─	99.729	─	5	─	5	─	100	─	─	─
Arabic coffee (Coffea arabica)	Coffea ebracteolata	PGP2	3	No	─	33.4536	─	9	─	8	─	88.8889	─	─	─
Arabic coffee (Coffea arabica)	Coffea eugenioides	PGP2	13	No	─	26.5423	─	16	─	14	─	87.5	─	─	─
Robusta coffee (Coffea canephora)	Coffea heterocalyx	PGP2	1	No	─	3.83562	─	6	─	2	─	33.3333	─	─	─
Arabic coffee (Coffea arabica)	Coffea humilis	PGP2	37	Yes	98.0645	29.2719	96.9773	16	5	11	4	68.75	80	68.75	20
Robusta coffee (Coffea canephora)	Coffea kapakata	PGP2	11	No	─	0	─	5	─	0	─	0	─	─	─
Arabic coffee (Coffea arabica)	Coffea kihansiensis	PGP2	1	No	─	60.6469	─	6	─	6	─	100	─	─	─
Arabic coffee (Coffea arabica)	Coffea kimbozensis	PGP2	6	No	─	44.5504	─	10	─	9	─	90	─	─	─
Arabic coffee (Coffea arabica)	Coffea kivuensis	PGP2	2	No	─	31.903	─	5	─	3	─	60	─	─	─
Robusta coffee; Arabic coffee (Coffea canephora; Coffea arabica)	Coffea liberica	PGP2; PGP2	72	No	─	10.7541	─	16	─	11	─	68.75	─	─	─
Arabic coffee (Coffea arabica)	Coffea lulandoensis	PGP2	6	No	─	35.2234	─	6	─	6	─	100	─	─	─
Robusta coffee (Coffea canephora)	Coffea mapiana	PGP2	2	No	─	21.3235	─	5	─	4	─	80	─	─	─
Robusta coffee (Coffea canephora)	Coffea mayombensis	PGP2	49	Yes	23.1474	19.1687	17.2721	8	6	7	6	87.5	100	25	0
Robusta coffee; Arabic coffee (Coffea canephora; Coffea arabica)	Coffea montekupensis	PGP2; PGP2	10	No	─	41.9689	─	2	─	2	─	100	─	─	─
Arabic coffee (Coffea arabica)	Coffea mufindiensis	PGP2	31	Yes	17.7077	27.007	11.7124	22	21	18	17	81.8182	80.9524	4.54545	19.0476
Robusta coffee; Arabic coffee (Coffea canephora; Coffea arabica)	Coffea pocsii	PGP2; PGP2	5	No	─	23.913	─	16	─	13	─	81.25	─	─	─
Robusta coffee; Arabic coffee (Coffea canephora; Coffea arabica)	Coffea pseudozanguebariae	PGP2; PGP2	10	Yes	10.1562	21.582	2.48869	14	14	11	11	78.5714	78.5714	0	21.4286
Robusta coffee; Arabic coffee (Coffea canephora; Coffea arabica)	Coffea racemosa	PGP2; PGP2	7	No	─	30.1517	─	9	─	6	─	66.6667	─	─	─
Arabic coffee (Coffea arabica)	Coffea salvatrix	PGP2	1	No	─	0	─	7	─	0	─	0	─	─	─
Arabic coffee (Coffea arabica)	Coffea schliebenii	PGP2	2	No	─	9.78261	─	4	─	2	─	50	─	─	─
Robusta coffee; Arabic coffee (Coffea canephora; Coffea arabica)	Coffea sessiliflora	PGP2; PGP2	6	No	─	14.9714	─	8	─	5	─	62.5	─	─	─
Arabic coffee (Coffea arabica)	Coffea stenophylla	PGP2	8	No	─	10.8519	─	13	─	8	─	61.5385	─	─	─
Arabic coffee (Coffea arabica)	Coffea togoensis	PGP2	14	Yes	1.90593	23.8242	0.129032	12	12	9	8	75	66.6667	0	33.3333
Black mustard; White mustard (Brassica nigra; Sinapis alba)	Coincya monensis	GP2; GP2	102	Yes	55.2113	63.1254	54.9015	20	16	20	16	100	100	20	0
Taro (Colocasia esculenta)	Colocasia esculenta	TG1B	19	Yes	25.0436	15.7701	19.7154	15	14	13	13	86.6667	92.8571	6.66667	7.14286
Strawberry (Fragaria x ananassa)	Comarum palustre	GP1B	523	Yes	22.1313	43.7421	20.6669	21	18	17	13	80.9524	72.2222	14.2857	27.7778
Hazelnut; Giant filbert (Corylus avellana; Corylus maxima)	Corylus americana	GP2; TG2	176	Yes	35.8958	21.4881	28.1321	6	6	6	6	100	100	0	0
Hazelnut; Giant filbert (Corylus avellana; Corylus maxima)	Corylus avellana	GP1B; TG2	377	Yes	7.52753	54.1371	6.78609	12	12	12	12	100	100	0	0
Hazelnut; Giant filbert (Corylus avellana; Corylus maxima)	Corylus californica	GP2; TG2	408	Yes	7.01493	28.1204	5.96708	18	18	17	17	94.4444	94.4444	0	5.55556
Hazelnut; Giant filbert (Corylus avellana; Corylus maxima)	Corylus chinensis	GP2; TG2	4	No	─	19.351	─	10	─	4	─	40	─	─	─
Hazelnut; Giant filbert (Corylus avellana; Corylus maxima)	Corylus colurna	GP2; TG2	8	No	─	32.4796	─	9	─	9	─	100	─	─	─
Giant filbert (Corylus maxima)	Corylus cornuta	TG2	132	Yes	20.7792	24.4023	20.7107	21	21	19	19	90.4762	90.4762	0	9.52381
Giant filbert (Corylus maxima)	Corylus fargesii	TG2	4	No	─	1.31274	─	10	─	5	─	50	─	─	─
Giant filbert (Corylus maxima)	Corylus hallaisanensis	TG2	0	─	─	─	─	─	─	─	─	─	─	─	─
Hazelnut; Giant filbert (Corylus avellana; Corylus maxima)	Corylus heterophylla	GP2; TG2	18	No	─	17.8889	─	9	─	8	─	88.8889	─	─	─
Hazelnut; Giant filbert (Corylus avellana; Corylus maxima)	Corylus jacquemontii	GP2; TG2	18	No	─	15.3986	─	9	─	3	─	33.3333	─	─	─
Giant filbert (Corylus maxima)	Corylus sieboldiana	TG2	22	Yes	25.2074	16.7253	18.9893	18	18	17	17	94.4444	94.4444	0	5.55556
Hazelnut; Giant filbert (Corylus avellana; Corylus maxima)	Corylus yunnanensis	GP2; TG2	2	No	─	24.0602	─	8	─	5	─	62.5	─	─	─
Ethiopian kale (Crambe hispanica)	Crambe filiformis	GP2	82	Yes	5.18819	55.2519	4.42255	8	8	6	6	75	75	0	25
Ethiopian kale (Crambe hispanica)	Crambe hispanica	GP1B	3	No	─	20.4259	─	6	─	4	─	66.6667	─	─	─
Cucumber; Melon (Cucumis sativus; Cucumis melo)	Cucumis hystrix	BREED_CONFIRMED; BREED_POTENTIAL	22	Yes	7.55844	22.985	4.37582	4	4	4	4	100	100	0	0
Melon (Cucumis melo)	Cucumis melo	GP1B	4	No	─	21.843	─	4	─	3	─	75	─	─	─
Cucumber (Cucumis sativus)	Cucumis sativus	GP1B	5	No	─	28.1172	─	6	─	3	─	50	─	─	─
Cushaw/Silver-seed gourd; Butternut squash; Acorn squash (Cucurbita argyrosperma; Cucurbita moschata; Cucurbita pepo)	Cucurbita argyrosperma	GP1B; GP2; GP2	72	Yes	42.2674	12.4564	42.9704	19	15	13	12	68.4211	80	21.0526	20
Acorn squash; Pumpkin (Cucurbita pepo; Cucurbita maxima)	Cucurbita ecuadorensis	GP2; GP2	12	No	─	0.359712	─	16	─	3	─	18.75	─	─	─
Pumpkin; Fig-leaf gourd; Butternut squash; Acorn squash (Cucurbita maxima; Cucurbita ficifolia; Cucurbita moschata; Cucurbita pepo)	Cucurbita lundelliana	GP2; GP2; GP2; GP2	35	Yes	2.72189	32.2041	2.71015	7	6	7	6	100	100	14.2857	0
Pumpkin (Cucurbita maxima)	Cucurbita maxima	GP1B	11	No	─	4.3398	─	7	─	3	─	42.8571	─	─	─
Acorn squash; Butternut squash (Cucurbita pepo; Cucurbita moschata)	Cucurbita okeechobeensis	GP2; GP2	36	Yes	62.5297	18.753	65.2945	13	12	12	10	92.3077	83.3333	7.69231	16.6667
Fig-leaf gourd (Cucurbita ficifolia)	Cucurbita pedatifolia	GP2	8	No	─	31.0577	─	11	─	10	─	90.9091	─	─	─
Acorn squash; Butternut squash; Cushaw/Silver-seed gourd (Cucurbita pepo; Cucurbita moschata; Cucurbita argyrosperma)	Cucurbita pepo	GP1B; GP2; GP2	55	Yes	0.0388802	12.0559	0.0248077	5	5	4	4	80	80	0	20
Butternut squash (Cucurbita moschata)	Cucurbita radicans	GP2	9	No	─	12.6242	─	7	─	4	─	57.1429	─	─	─
Pears (Pyrus communis)	Cydonia oblonga	BREED_CONFIRMED	14	No	─	28.2241	─	6	─	6	─	100	─	─	─
Artichoke (Cynara cardunculus)	Cynara algarbiensis	GP2	27	Yes	85.162	54.5455	78.7356	6	3	6	3	100	100	50	0
Artichoke (Cynara cardunculus)	Cynara auranitica	GP2	0	─	─	─	─	─	─	─	─	─	─	─	─
Artichoke (Cynara cardunculus)	Cynara baetica	GP2	11	Yes	2.88232	52.5369	5.30492	18	18	17	17	94.4444	94.4444	0	5.55556
Artichoke (Cynara cardunculus)	Cynara cardunculus	GP1B	1	No	─	74.0506	─	9	─	9	─	100	─	─	─
Artichoke (Cynara cardunculus)	Cynara humilis	GP2	85	Yes	49.0634	47.8235	45.5534	14	9	14	8	100	88.8889	35.7143	11.1111
Artichoke (Cynara cardunculus)	Cynara syriaca	GP2	12	No	─	18.3559	─	10	─	5	─	50	─	─	─
Artichoke (Cynara cardunculus)	Cynara tournefortii	GP2	10	No	─	60.4319	─	11	─	11	─	100	─	─	─
Carrot (Daucus carota)	Daucus carota	GP1B	723	Yes	14.6588	42.8258	12.9006	13	12	12	12	92.3077	100	7.69231	0
Carrot (Daucus carota)	Daucus gracilis	GP2	0	─	─	─	─	─	─	─	─	─	─	─	─
Carrot (Daucus carota)	Daucus jordanicus	GP2	0	─	─	─	─	─	─	─	─	─	─	─	─
Carrot (Daucus carota)	Daucus sahariensis	GP2	10	No	─	39.2566	─	7	─	6	─	85.7143	─	─	─
Carrot (Daucus carota)	Daucus syrticus	GP2	11	No	─	9.39705	─	8	─	7	─	87.5	─	─	─
Fonio millet/White fonio (Digitaria exilis)	Digitaria longiflora	PGP1B	264	Yes	34.0766	20.3582	30.1972	15	15	14	14	93.3333	93.3333	0	6.66667
Lagos yam; White Guinea yam (Dioscorea cayennensis; Dioscorea rotundata)	Dioscorea abyssinica	PGP1B; PGP1B	34	Yes	40.77	24.1953	39.6649	23	23	20	19	86.9565	82.6087	0	17.3913
Aerial yam; Bitter yam (Dioscorea bulbifera; Dioscorea dumetorum)	Dioscorea antaly	PGP2; PGP2	7	No	─	10.2598	─	18	─	11	─	61.1111	─	─	─
Aerial yam; Bitter yam (Dioscorea bulbifera; Dioscorea dumetorum)	Dioscorea arachidna	PGP2; PGP2	4	No	─	29.0258	─	7	─	3	─	42.8571	─	─	─
Water yam (Dioscorea alata)	Dioscorea brevipetiolata	PGP2	22	No	─	22.2722	─	20	─	16	─	80	─	─	─
Aerial yam; Bitter yam (Dioscorea bulbifera; Dioscorea dumetorum)	Dioscorea bulbifera	PGP1B; PGP2	358	Yes	14.6978	20.2496	9.87697	26	25	25	24	96.1538	96	3.84615	4
Lagos yam (Dioscorea cayennensis)	Dioscorea burkilliana	PGP1B	31	Yes	98.0958	22.7196	98.1751	17	9	17	6	100	66.6667	47.0588	33.3333
Water yam (Dioscorea alata)	Dioscorea calcicola	PGP2	0	─	─	─	─	─	─	─	─	─	─	─	─
Water yam (Dioscorea alata)	Dioscorea cirrhosa	PGP2	14	Yes	2.79946	13.3276	1.40587	12	11	11	11	91.6667	100	8.33333	0
Water yam (Dioscorea alata)	Dioscorea decipiens	PGP2	9	No	─	33.6488	─	5	─	3	─	60	─	─	─
Bitter yam; Aerial yam (Dioscorea dumetorum; Dioscorea bulbifera)	Dioscorea dumetorum	PGP1B; PGP2	117	Yes	12.9751	22.0278	10.7033	20	20	18	18	90	90	0	10
Asiatic yam (Dioscorea esculenta)	Dioscorea esculenta	PGP1B	12	No	─	10.5981	─	15	─	12	─	80	─	─	─
Water yam (Dioscorea alata)	Dioscorea glabra	PGP2	66	Yes	5.92084	20.7777	3.15467	13	13	10	9	76.9231	69.2308	0	30.7692
Water yam/Greater yam (Dioscorea alata)	Dioscorea hamiltonii	PGP2	25	Yes	5.18946	15.5819	3.57228	14	14	11	11	78.5714	78.5714	0	21.4286
Bitter yam; Aerial yam (Dioscorea dumetorum; Dioscorea bulbifera)	Dioscorea hispida	PGP1B; PGP2	51	Yes	9.94544	16.4975	8.2478	19	18	17	17	89.4737	94.4444	5.26316	5.55556
Water yam (Dioscorea alata)	Dioscorea inopinata	PGP2	1	No	─	47.644	─	5	─	5	─	100	─	─	─
Water yam (Dioscorea alata)	Dioscorea lanata	PGP2	0	─	─	─	─	─	─	─	─	─	─	─	─
Lagos yam (Dioscorea cayennensis)	Dioscorea minutiflora	PGP1B	104	Yes	36.8745	22.5671	27.1146	17	15	15	14	88.2353	93.3333	11.7647	6.66667
Water yam/Greater yam (Dioscorea alata)	Dioscorea nummularia	PGP1B	34	Yes	19.1486	14.2645	13.352	12	12	8	8	66.6667	66.6667	0	33.3333
Water yam (Dioscorea alata)	Dioscorea oryzetorum	PGP2	11	No	─	25.2646	─	14	─	13	─	92.8571	─	─	─
Bitter yam; Aerial yam (Dioscorea dumetorum; Dioscorea bulbifera)	Dioscorea pentaphylla	PGP2; PGP2	45	Yes	4.79475	17.4761	3.82892	24	23	20	19	83.3333	82.6087	4.16667	17.3913
Lagos yam; White Guinea yam (Dioscorea cayennensis; Dioscorea rotundata)	Dioscorea praehensilis	PGP1B; PGP1B	128	Yes	53.4436	20.6238	46.0915	27	26	27	24	100	92.3077	3.7037	7.69231
Lagos yam (Dioscorea cayennensis)	Dioscorea schimperiana	PGP2	47	Yes	34.3939	23.7062	29.0478	20	18	19	17	95	94.4444	10	5.55556
Water yam (Dioscorea alata)	Dioscorea smilacifolia	PGP2	72	Yes	38.796	23.3462	26.2948	16	14	14	12	87.5	85.7143	12.5	14.2857
Water yam/Greater yam (Dioscorea alata)	Dioscorea transversa	PGP1B	290	Yes	13.3772	39.5517	8.61512	18	17	17	15	94.4444	88.2353	5.55556	11.7647
Water yam (Dioscorea alata)	Dioscorea wallichii	PGP2	2	No	─	33.0334	─	3	─	2	─	66.6667	─	─	─
Rape (Brassica napus)	Diplotaxis erucoides	BREED_POTENTIAL	146	Yes	28.1857	42.3557	28.7799	26	24	22	20	84.6154	83.3333	7.69231	16.6667
Mustard (Brassica juncea)	Diplotaxis muralis	BREED_POTENTIAL	85	Yes	7.62693	43.7786	6.23173	9	9	9	8	100	88.8889	0	11.1111
Salad rocket (Eruca vesicaria)	Diplotaxis simplex	GP2	11	No	─	0.530421	─	12	─	3	─	25	─	─	─
Perennial wall rocket; Salad rocket (Diplotaxis tenuifolia; Eruca vesicaria)	Diplotaxis tenuifolia	GP1B; GP2	0	─	─	─	─	─	─	─	─	─	─	─	─
White millet/Siberian millet (Echinochloa frumentacea)	Echinochloa colona	PGP1B	259	Yes	4.22794	16.8024	2.73029	24	23	23	23	95.8333	100	4.16667	0
African Oil Palm (Elaeis guineensis)	Elaeis guineensis	TG1B	34	Yes	9.91331	21.2436	7.39065	24	24	23	23	95.8333	95.8333	0	4.16667
American Oil Palm (Elaeis oleifera)	Elaeis oleifera	TG1B	38	Yes	20.2256	25.9478	20.4939	19	18	17	16	89.4737	88.8889	5.26316	11.1111
Cardamom (Elettaria cardamomum)	Elettaria cardamomum	TG1B	0	─	─	─	─	─	─	─	─	─	─	─	─
Finger millet (Eleusine coracana)	Eleusine coracana	PGP1B	94	Yes	12.257	22.4713	13.5479	23	22	20	19	86.9565	86.3636	4.34783	13.6364
Finger millet (Eleusine coracana)	Eleusine floccifolia	PGP2	23	No	─	14.939	─	16	─	6	─	37.5	─	─	─
Finger millet (Eleusine coracana)	Eleusine indica	PGP1B	281	Yes	23.1124	19.2738	19.7268	26	26	26	26	100	100	0	0
Finger millet (Eleusine coracana)	Eleusine intermedia	PGP2	9	No	─	22.4075	─	24	─	18	─	75	─	─	─
Finger millet (Eleusine coracana)	Eleusine kigeziensis	PGP1B	12	Yes	50.087	43.528	44.9772	13	9	12	7	92.3077	77.7778	30.7692	22.2222
Finger millet (Eleusine coracana)	Eleusine tristachya	PGP2	127	Yes	10.0764	7.14843	18.0154	19	18	19	17	100	94.4444	5.26316	5.55556
Intermediate wheatgrass (Elymus hispidus)	Elymus repens	PGP1B	753	Yes	36.4643	30.9735	33.4639	26	24	23	22	88.4615	91.6667	7.69231	8.33333
Abyssinian banana (Ensete ventricosum)	Ensete ventricosum	TG1B	27	Yes	8.43208	34.4208	7.02528	16	16	16	15	100	93.75	0	6.25
Salad rocket (Eruca vesicaria)	Eruca vesicaria	GP1B	133	Yes	11.0169	30.6176	9.35828	14	14	12	12	85.7143	85.7143	0	14.2857
Turnip (Brassica rapa)	Erucastrum canariense	BREED_CONFIRMED	0	─	─	─	─	─	─	─	─	─	─	─	─
Turnip; Rape (Brassica rapa; Brassica napus)	Erucastrum gallicum	GP2; GP2	30	Yes	17.8868	65.9371	21.2514	5	5	5	5	100	100	0	0
Fig (Ficus carica)	Ficus abelii	TG2	13	Yes	4.41469	18.9526	1.72543	19	19	18	18	94.7368	94.7368	0	5.26316
Fig (Ficus carica)	Ficus androchaete	TG3	10	Yes	12.3142	15.3161	6.26888	11	11	11	10	100	90.9091	0	9.09091
Fig (Ficus carica)	Ficus aurata	TG3	91	Yes	8.81652	12.555	11.1808	3	3	2	2	66.6667	66.6667	0	33.3333
Fig (Ficus carica)	Ficus aureocordata	TG3	3	No	─	18.7001	─	5	─	4	─	80	─	─	─
Fig (Ficus carica)	Ficus auricoma	TG3	1	No	─	0	─	5	─	0	─	0	─	─	─
Fig (Ficus carica)	Ficus boninsimae	TG2	0	─	─	─	─	─	─	─	─	─	─	─	─
Fig (Ficus carica)	Ficus bruneiensis	TG3	2	No	─	12.7778	─	5	─	1	─	20	─	─	─
Fig (Ficus carica)	Ficus brunneoaurata	TG3	13	Yes	34.4616	11.7126	28.2492	12	11	10	9	83.3333	81.8182	8.33333	18.1818
Fig (Ficus carica)	Ficus carica	TG1B	0	─	─	─	─	─	─	─	─	─	─	─	─
Fig (Ficus carica)	Ficus chapaensis	TG2	11	Yes	0.580955	14.7765	0.34188	12	12	9	9	75	75	0	25
Fig (Ficus carica)	Ficus deltoidea	TG2	210	Yes	8.52178	17.6121	10.1197	15	15	14	13	93.3333	86.6667	0	13.3333
Fig (Ficus carica)	Ficus diamantiphylla	TG3	0	─	─	─	─	─	─	─	─	─	─	─	─
Fig (Ficus carica)	Ficus edanoi	TG2	1	No	─	11.6095	─	5	─	5	─	100	─	─	─
Fig (Ficus carica)	Ficus endospermifolia	TG3	10	Yes	56.4516	64.5161	62.5	4	4	4	4	100	100	0	0
Fig (Ficus carica)	Ficus erecta	TG2	20	Yes	32.2392	38.7534	23.9762	8	8	8	8	100	100	0	0
Fig (Ficus carica)	Ficus eumorpha	TG3	2	No	─	29.1667	─	9	─	7	─	77.7778	─	─	─
Fig (Ficus carica)	Ficus filicauda	TG2	3	No	─	41.3992	─	7	─	7	─	100	─	─	─
Fig (Ficus carica)	Ficus formosana	TG2	2	No	─	13.986	─	3	─	2	─	66.6667	─	─	─
Fig (Ficus carica)	Ficus gasparriniana	TG2	11	No	─	29.8851	─	15	─	11	─	73.3333	─	─	─
Fig (Ficus carica)	Ficus glareosa	TG2	15	No	─	97.2136	─	6	─	6	─	100	─	─	─
Fig (Ficus carica)	Ficus heteromorpha	TG2	27	Yes	37.6213	7.08237	50.0687	11	11	6	6	54.5455	54.5455	0	45.4545
Fig (Ficus carica)	Ficus hirta	TG3	78	Yes	15.9535	20.9168	12.6407	17	16	16	15	94.1176	93.75	5.88235	6.25
Fig (Ficus carica)	Ficus iidaiana	TG2	0	─	─	─	─	─	─	─	─	─	─	─	─
Fig (Ficus carica)	Ficus inaequipetiolata	TG3	14	No	─	22.7974	─	13	─	11	─	84.6154	─	─	─
Fig (Ficus carica)	Ficus ischnopoda	TG2	63	Yes	8.13111	21.2749	5.91417	12	11	10	9	83.3333	81.8182	8.33333	18.1818
Fig (Ficus carica)	Ficus kofmanae	TG2	0	─	─	─	─	─	─	─	─	─	─	─	─
Fig (Ficus carica)	Ficus lamponga	TG3	12	Yes	6.6843	18.7382	6.34865	8	8	6	5	75	62.5	0	37.5
Fig (Ficus carica)	Ficus langkokensis	TG3	10	Yes	15.8705	16.5328	9.70373	12	11	11	9	91.6667	81.8182	8.33333	18.1818
Fig (Ficus carica)	Ficus litseifolia	TG3	2	No	─	1.51515	─	13	─	4	─	30.7692	─	─	─
Fig (Ficus carica)	Ficus macilenta	TG3	16	Yes	0.555305	20.6063	0.145666	12	12	7	7	58.3333	58.3333	0	41.6667
Fig (Ficus carica)	Ficus mollissima	TG3	2	No	─	20.8672	─	7	─	6	─	85.7143	─	─	─
Fig (Ficus carica)	Ficus neriifolia	TG2	96	Yes	8.70108	22.1237	5.84743	11	11	9	9	81.8182	81.8182	0	18.1818
Fig (Ficus carica)	Ficus oleifolia	TG2	9	No	─	12.9241	─	19	─	10	─	52.6316	─	─	─
Fig (Ficus carica)	Ficus oreophila	TG3	5	No	─	33.4653	─	5	─	5	─	100	─	─	─
Fig (Ficus carica)	Ficus padana	TG3	25	Yes	44.2565	20.7455	36.1816	21	19	17	16	80.9524	84.2105	9.52381	15.7895
Fig (Ficus carica)	Ficus palmata	TG2	49	Yes	31.206	16.4496	32.7702	25	25	21	20	84	80	0	20
Fig (Ficus carica)	Ficus pandurata	TG2	3	No	─	9.1131	─	6	─	5	─	83.3333	─	─	─
Fig (Ficus carica)	Ficus paramorpha	TG3	0	─	─	─	─	─	─	─	─	─	─	─	─
Fig (Ficus carica)	Ficus pedunculosa	TG2	34	Yes	15.1248	16.6316	4.2377	24	23	18	18	75	78.2609	4.16667	21.7391
Fig (Ficus carica)	Ficus pustulata	TG2	18	No	─	61.6185	─	7	─	7	─	100	─	─	─
Fig (Ficus carica)	Ficus pyriformis	TG2	10	Yes	6.1736	14.7569	3.24758	6	6	6	6	100	100	0	0
Fig (Ficus carica)	Ficus ruficaulis	TG3	35	Yes	11.3933	20.0235	4.46271	16	15	12	12	75	80	6.25	20
Fig (Ficus carica)	Ficus schefferiana	TG3	0	─	─	─	─	─	─	─	─	─	─	─	─
Fig (Ficus carica)	Ficus setiflora	TG3	21	No	─	17.3614	─	15	─	10	─	66.6667	─	─	─
Fig (Ficus carica)	Ficus simplicissima	TG3	1	No	─	0.511509	─	1	─	1	─	100	─	─	─
Fig (Ficus carica)	Ficus stenophylla	TG2	8	No	─	0.596659	─	2	─	1	─	50	─	─	─
Fig (Ficus carica)	Ficus subfulva	TG3	3	No	─	6.26003	─	9	─	5	─	55.5556	─	─	─
Fig (Ficus carica)	Ficus subglabritepala	TG3	0	─	─	─	─	─	─	─	─	─	─	─	─
Fig (Ficus carica)	Ficus tannoensis	TG2	0	─	─	─	─	─	─	─	─	─	─	─	─
Fig (Ficus carica)	Ficus tikoua	TG2	19	Yes	24.2905	12.864	21.2295	20	20	18	18	90	90	0	10
Fig (Ficus carica)	Ficus tricolor	TG3	22	Yes	29.7615	17.9716	27.4437	21	20	18	17	85.7143	85	4.7619	15
Fig (Ficus carica)	Ficus trivia	TG2	4	No	─	13.0544	─	3	─	3	─	100	─	─	─
Fig (Ficus carica)	Ficus tuphapensis	TG3	0	─	─	─	─	─	─	─	─	─	─	─	─
Fig (Ficus carica)	Ficus vaccinioides	TG2	0	─	─	─	─	─	─	─	─	─	─	─	─
Fig (Ficus carica)	Ficus variolosa	TG2	13	Yes	21.2402	14.5655	14.7406	6	6	6	6	100	100	0	0
Sweet orange; Key lime (Citrus sinensis; Citrus aurantiifolia)	Fortunella japonica	BREED_POTENTIAL; BREED_POTENTIAL	0	─	─	─	─	─	─	─	─	─	─	─	─
Strawberry (Fragaria x ananassa)	Fragaria cascadensis	GP2	0	─	─	─	─	─	─	─	─	─	─	─	─
Strawberry (Fragaria x ananassa)	Fragaria chiloensis	GP1B	72	Yes	15.748	35.773	18.6891	19	19	17	17	89.4737	89.4737	0	10.5263
Strawberry (Fragaria x ananassa)	Fragaria iturupensis	GP2	1	No	─	78.4	─	5	─	5	─	100	─	─	─
Strawberry (Fragaria x ananassa)	Fragaria nilgerrensis	BREED_POTENTIAL	52	Yes	8.79669	16.5212	4.08995	23	23	23	23	100	100	0	0
Strawberry (Fragaria x ananassa)	Fragaria pentaphylla	BREED_POTENTIAL	9	No	─	45.2508	─	9	─	9	─	100	─	─	─
Strawberry (Fragaria x ananassa)	Fragaria virginiana	GP1B	1099	Yes	27.298	23.8834	18.9453	17	17	17	17	100	100	0	0
Strawberry (Fragaria x ananassa)	Fragaria xananassa	GP1B	29	Yes	10.5829	24.2698	13.8495	19	19	19	19	100	100	0	0
Soybean (Glycine max)	Glycine argyrea	BREED_POTENTIAL	19	No	─	37.5267	─	11	─	9	─	81.8182	─	─	─
Soybean (Glycine max)	Glycine canescens	BREED_POTENTIAL	754	Yes	25.5695	12.7415	25.1483	22	22	21	20	95.4545	90.9091	0	9.09091
Soybean (Glycine max)	Glycine cyrtoloba	BREED_POTENTIAL	140	Yes	38.1623	40.7094	27.4113	16	12	15	12	93.75	100	25	0
Soybean (Glycine max)	Glycine soja	GP1B	493	Yes	40.982	15.1709	19.8316	12	12	12	12	100	100	0	0
Soybean (Glycine max)	Glycine tomentella	BREED_CONFIRMED	937	Yes	38.8061	18.1424	26.1697	10	10	9	8	90	80	0	20
Cotton (Gossypium hirsutum; Gossypium arboreum; Gossypium barbadense; Gossypium herbaceum )	Gossypium anomalum	GP2	27	Yes	25.0271	29.4526	9.13332	24	21	12	12	50	57.1429	12.5	42.8571
Cotton (Gossypium hirsutum; Gossypium arboreum; Gossypium barbadense; Gossypium herbaceum )	Gossypium aridum	GP2	20	Yes	49.5981	9.37881	47.013	14	14	13	11	92.8571	78.5714	0	21.4286
Cotton (Gossypium hirsutum; Gossypium arboreum; Gossypium barbadense; Gossypium herbaceum )	Gossypium armourianum	GP2	4	No	─	50.5376	─	7	─	7	─	100	─	─	─
Cotton (Gossypium hirsutum; Gossypium arboreum; Gossypium barbadense; Gossypium herbaceum )	Gossypium barbadense	GP1B	20	Yes	21.5247	3.81166	8.82353	6	5	2	2	33.3333	40	16.6667	60
Cotton (Gossypium hirsutum; Gossypium arboreum; Gossypium barbadense; Gossypium herbaceum )	Gossypium capitisviridis	GP2	1	No	─	0	─	6	─	0	─	0	─	─	─
Cotton (Gossypium hirsutum; Gossypium arboreum; Gossypium barbadense; Gossypium herbaceum )	Gossypium darwinii	GP1B	16	Yes	33.5443	0	─	3	2	0	0	0	0	33.3333	100
Cotton (Gossypium hirsutum; Gossypium arboreum; Gossypium barbadense; Gossypium herbaceum )	Gossypium davidsonii	GP2	9	No	─	14.0121	─	7	─	7	─	100	─	─	─
Cotton (Gossypium hirsutum; Gossypium arboreum; Gossypium barbadense; Gossypium herbaceum )	Gossypium ekmanianum	GP1B	3	No	─	49.2872	─	8	─	6	─	75	─	─	─
Cotton (Gossypium hirsutum; Gossypium arboreum; Gossypium barbadense; Gossypium herbaceum )	Gossypium gossypioides	GP2	4	No	─	24.2872	─	8	─	8	─	100	─	─	─
Cotton (Gossypium hirsutum; Gossypium arboreum; Gossypium barbadense; Gossypium herbaceum )	Gossypium harknessii	GP2	7	No	─	7.28205	─	7	─	6	─	85.7143	─	─	─
Cotton (Gossypium hirsutum; Gossypium arboreum; Gossypium barbadense; Gossypium herbaceum )	Gossypium herbaceum	GP1B	31	Yes	68.3133	28.4569	77.56	20	20	20	20	100	100	0	0
Cotton (Gossypium hirsutum; Gossypium arboreum; Gossypium barbadense; Gossypium herbaceum )	Gossypium hirsutum	GP1B	473	Yes	22.625	21.3549	43.2466	9	8	9	8	100	100	11.1111	0
Cotton (Gossypium hirsutum; Gossypium arboreum; Gossypium barbadense; Gossypium herbaceum )	Gossypium klotzschianum	GP2	38	No	─	0	─	4	─	0	─	0	─	─	─
Cotton (Gossypium hirsutum; Gossypium arboreum; Gossypium barbadense; Gossypium herbaceum )	Gossypium laxum	GP2	5	No	─	1.0989	─	3	─	1	─	33.3333	─	─	─
Cotton (Gossypium hirsutum; Gossypium arboreum; Gossypium barbadense; Gossypium herbaceum )	Gossypium lobatum	GP2	2	No	─	23.694	─	7	─	6	─	85.7143	─	─	─
Cotton (Gossypium hirsutum; Gossypium arboreum; Gossypium barbadense; Gossypium herbaceum )	Gossypium longicalyx	GP2	4	No	─	11.5385	─	4	─	3	─	75	─	─	─
Cotton (Gossypium hirsutum; Gossypium arboreum; Gossypium barbadense; Gossypium herbaceum )	Gossypium mustelinum	GP1B	2	No	─	22.8378	─	9	─	9	─	100	─	─	─
Cotton (Gossypium hirsutum; Gossypium arboreum; Gossypium barbadense; Gossypium herbaceum )	Gossypium raimondii	GP2	7	No	─	14.1583	─	10	─	5	─	50	─	─	─
Cotton (Gossypium hirsutum; Gossypium arboreum; Gossypium barbadense; Gossypium herbaceum )	Gossypium schwendimanii	GP2	5	No	─	34.2529	─	4	─	4	─	100	─	─	─
Cotton (Gossypium hirsutum; Gossypium arboreum; Gossypium barbadense; Gossypium herbaceum )	Gossypium thurberi	GP2	33	Yes	1.23952	15.7124	0.563486	3	3	3	3	100	100	0	0
Cotton (Gossypium hirsutum; Gossypium arboreum; Gossypium barbadense; Gossypium herbaceum )	Gossypium tomentosum	GP1B	16	No	─	27.6461	─	9	─	9	─	100	─	─	─
Cotton (Gossypium hirsutum; Gossypium arboreum; Gossypium barbadense; Gossypium herbaceum )	Gossypium trilobum	GP2	1	No	─	43.9276	─	4	─	3	─	75	─	─	─
Cotton (Gossypium hirsutum; Gossypium arboreum; Gossypium barbadense; Gossypium herbaceum )	Gossypium triphyllum	GP2	15	No	─	45.0382	─	5	─	5	─	100	─	─	─
Cotton (Gossypium hirsutum; Gossypium arboreum; Gossypium barbadense; Gossypium herbaceum )	Gossypium turneri	GP2	1	No	─	10.7692	─	4	─	3	─	75	─	─	─
Sunflower (Helianthus annuus)	Helianthus angustifolius	EXPERT	137	Yes	12.4201	11.3231	16.6016	5	4	5	3	100	75	20	25
Sunflower (Helianthus annuus)	Helianthus annuus	GP1B	1857	Yes	6.71325	16.0414	7.53429	23	23	23	23	100	100	0	0
Sunflower (Helianthus annuus)	Helianthus anomalus	GP2	35	Yes	0	21.8802	0	6	6	6	6	100	100	0	0
Sunflower (Helianthus annuus)	Helianthus argophyllus	GP2	54	Yes	5.00363	14.8658	9.5122	6	6	6	6	100	100	0	0
Sunflower (Helianthus annuus)	Helianthus arizonensis	BREED_POTENTIAL	5	No	─	7.40538	─	4	─	3	─	75	─	─	─
Sunflower (Helianthus annuus)	Helianthus atrorubens	BREED_POTENTIAL	46	Yes	36.4129	10.047	33.4048	5	5	5	5	100	100	0	0
Sunflower (Helianthus annuus)	Helianthus bolanderi	GP2	196	Yes	1.43073	30.7999	2.19522	11	11	11	10	100	90.9091	0	9.09091
Jerusalem artichoke (Helianthus tuberosus)	Helianthus californicus	TG2	140	Yes	6.11889	31.5033	7.0737	7	7	7	7	100	100	0	0
Sunflower (Helianthus annuus)	Helianthus debilis	GP2	127	Yes	26.6688	10.9856	19.9703	4	4	4	4	100	100	0	0
Sunflower (Helianthus annuus)	Helianthus decapetalus	EXPERT	202	Yes	33.543	19.1191	30.7793	5	5	5	5	100	100	0	0
Sunflower (Helianthus annuus)	Helianthus deserticola	GP2	44	Yes	72.0581	29.4525	81.836	5	4	5	4	100	100	20	0
Sunflower (Helianthus annuus)	Helianthus divaricatus	BREED_CONFIRMED	236	Yes	15.8804	16.305	11.1334	7	7	7	7	100	100	0	0
Jerusalem artichoke (Helianthus tuberosus)	Helianthus eggertii	TG2	25	Yes	4.66899	9.11498	3.66972	2	2	2	2	100	100	0	0
Sunflower (Helianthus annuus)	Helianthus exilis	GP2	65	Yes	0.717374	28.733	1.17394	14	14	12	12	85.7143	85.7143	0	14.2857
Sunflower (Helianthus annuus)	Helianthus giganteus	BREED_CONFIRMED	135	Yes	27.0778	20.3494	26.1701	9	9	9	9	100	100	0	0
Sunflower (Helianthus annuus)	Helianthus gracilentus	EXPERT	415	Yes	5.04208	31.5268	5.36427	8	8	8	8	100	100	0	0
Jerusalem artichoke (Helianthus tuberosus)	Helianthus grosseserratus	TG2	130	Yes	8.87622	13.7294	10.0494	11	10	8	8	72.7273	80	9.09091	20
Sunflower (Helianthus annuus)	Helianthus hirsutus	BREED_CONFIRMED	126	Yes	3.51903	12.686	2.46601	5	4	4	4	80	100	20	0
Sunflower (Helianthus annuus)	Helianthus maximiliani	BREED_CONFIRMED	25	Yes	49.4662	18.0776	35.5419	11	11	11	11	100	100	0	0
Sunflower (Helianthus annuus)	Helianthus mollis	EXPERT	73	Yes	0.133301	11.6115	0.150124	4	4	3	3	75	75	0	25
Sunflower (Helianthus annuus)	Helianthus neglectus	GP2	15	Yes	0.0906618	6.49976	0.536481	4	4	2	2	50	50	0	50
Sunflower (Helianthus annuus)	Helianthus niveus	GP2	138	Yes	9.88233	26.1093	7.46376	10	9	9	8	90	88.8889	10	11.1111
Jerusalem artichoke (Helianthus tuberosus)	Helianthus nuttallii	TG2	245	Yes	31.1488	21.3629	29.7563	17	17	16	14	94.1176	82.3529	0	17.6471
Sunflower (Helianthus annuus)	Helianthus occidentalis	EXPERT	14	Yes	40.781	19.9359	39.1869	7	6	7	6	100	100	14.2857	0
Sunflower (Helianthus annuus)	Helianthus paradoxus	BREED_CONFIRMED	33	Yes	52.9036	5.58737	49.9404	6	4	4	3	66.6667	75	33.3333	25
Sunflower (Helianthus annuus)	Helianthus pauciflorus	BREED_CONFIRMED	91	Yes	9.42957	15.9193	4.59553	18	18	18	18	100	100	0	0
Sunflower (Helianthus annuus)	Helianthus petiolaris	GP2	347	Yes	6.56129	13.933	4.29899	12	12	10	10	83.3333	83.3333	0	16.6667
Sunflower (Helianthus annuus)	Helianthus praecox	GP2	40	Yes	4.13953	2.8062	17.1271	3	3	3	3	100	100	0	0
Sunflower (Helianthus annuus)	Helianthus resinosus	BREED_CONFIRMED	45	Yes	0.0104129	5.87286	0.177305	5	5	5	5	100	100	0	0
Jerusalem artichoke (Helianthus tuberosus)	Helianthus salicifolius	TG2	29	Yes	0.0243863	4.90977	0	2	2	2	2	100	100	0	0
Jerusalem artichoke (Helianthus tuberosus)	Helianthus schweinitzii	TG2	24	Yes	31.7726	6.42515	40.4255	2	2	2	2	100	100	0	0
Sunflower (Helianthus annuus)	Helianthus silphioides	BREED_POTENTIAL	16	Yes	0	16.0004	0	2	2	1	1	50	50	0	50
Sunflower (Helianthus annuus)	Helianthus strumosus	BREED_CONFIRMED	172	Yes	13.4999	16.1298	12.846	10	10	10	10	100	100	0	0
Sunflower (Helianthus annuus)	Helianthus tuberosus	BREED_CONFIRMED	241	Yes	25.886	17.9615	21.6492	13	12	11	8	84.6154	66.6667	7.69231	33.3333
Sunflower (Helianthus annuus)	Helianthus winteri	EXPERT	9	No	─	24.4147	─	3	─	3	─	100	─	─	─
Barley (Hordeum vulgare)	Hordeum brevisubulatum	BREED_CONFIRMED	119	Yes	14.1806	8.65706	12.2128	24	23	24	22	100	95.6522	4.16667	4.34783
Barley (Hordeum vulgare)	Hordeum bulbosum	GP2	413	Yes	13.7516	20.1733	15.7246	15	15	13	13	86.6667	86.6667	0	13.3333
Barley (Hordeum vulgare)	Hordeum chilense	BREED_CONFIRMED	47	Yes	1.28119	12.4991	0.774732	16	16	16	16	100	100	0	0
Barley (Hordeum vulgare)	Hordeum vulgare	GP1B	2002	Yes	13.0374	5.42442	17.644	12	10	7	6	58.3333	60	16.6667	40
Papaya (Carica papaya)	Horovitzia cnidoscoloides	GP2	2	No	─	8.57143	─	14	─	6	─	42.8571	─	─	─
Yerba mate (Ilex paraguariensis)	Ilex argentina	PGP2	13	Yes	17.0772	13.6591	11.7684	19	19	14	14	73.6842	73.6842	0	26.3158
Yerba mate (Ilex paraguariensis)	Ilex brasiliensis	PGP2	43	Yes	61.0424	12.5253	55.0415	9	5	7	5	77.7778	100	44.4444	0
Yerba mate (Ilex paraguariensis)	Ilex brevicuspis	PGP2	73	Yes	16.3265	15.0371	19.8342	9	9	8	7	88.8889	77.7778	0	22.2222
Yerba mate (Ilex paraguariensis)	Ilex dumosa	PGP2	178	Yes	17.0794	14.9777	15.9062	16	16	15	15	93.75	93.75	0	6.25
Yerba mate (Ilex paraguariensis)	Ilex integerrima	PGP2	30	Yes	13.4909	19.3429	10.1544	14	13	13	11	92.8571	84.6154	7.14286	15.3846
Yerba mate (Ilex paraguariensis)	Ilex paraguariensis	PGP1B	229	Yes	30.6221	15.1628	30.6616	12	10	8	6	66.6667	60	16.6667	40
Yerba mate (Ilex paraguariensis)	Ilex theezans	PGP2	127	Yes	34.6008	16.2531	32.4085	15	13	8	7	53.3333	53.8462	13.3333	46.1538
Sweet potato (Ipomoea batatas)	Ipomoea batatas	PGP1B	0	─	─	─	─	─	─	─	─	─	─	─	─
Sweet potato (Ipomoea batatas)	Ipomoea cordatotriloba	PGP2	106	Yes	12.7964	8.65559	13.4521	4	3	3	2	75	66.6667	25	33.3333
Sweet potato (Ipomoea batatas)	Ipomoea cynanchifolia	PGP2	16	Yes	0.999536	9.78396	2.16073	19	19	17	17	89.4737	89.4737	0	10.5263
Sweet potato (Ipomoea batatas)	Ipomoea grandifolia	PGP2	129	Yes	17.3707	10.6773	31.0383	13	13	12	11	92.3077	84.6154	0	15.3846
Sweet potato (Ipomoea batatas)	Ipomoea lacunosa	PGP2	38	Yes	1.38239	10.3156	2.77496	3	3	3	3	100	100	0	0
Sweet potato (Ipomoea batatas)	Ipomoea leucantha	PGP2	14	Yes	1.89341	8.77549	1.30435	3	3	3	3	100	100	0	0
Sweet potato (Ipomoea batatas)	Ipomoea littoralis	PGP2	51	Yes	10.3432	14.6827	8.15392	19	18	14	13	73.6842	72.2222	5.26316	27.7778
Sweet potato (Ipomoea batatas)	Ipomoea ramosissima	PGP2	92	Yes	2.22656	25.8312	1.77206	24	24	24	24	100	100	0	0
Sweet potato (Ipomoea batatas)	Ipomoea splendorsylvae	PGP2	11	Yes	26.1289	29.7016	31.055	9	9	7	7	77.7778	77.7778	0	22.2222
Sweet potato (Ipomoea batatas)	Ipomoea tabascana	PGP1B	3	No	─	26.3566	─	3	─	3	─	100	─	─	─
Sweet potato (Ipomoea batatas)	Ipomoea tenuissima	PGP2	16	Yes	9.76905	18.1952	8.31306	5	5	5	5	100	100	0	0
Sweet potato (Ipomoea batatas)	Ipomoea tiliacea	PGP2	171	Yes	36.3262	22.2173	34.4504	23	21	23	20	100	95.2381	8.69565	4.7619
Sweet potato (Ipomoea batatas)	Ipomoea trifida	PGP1B	253	Yes	11.8907	16.7298	13.0131	21	21	18	16	85.7143	76.1905	0	23.8095
Sweet potato (Ipomoea batatas)	Ipomoea triloba	PGP2	150	Yes	28.8656	12.9764	30.1212	19	17	16	14	84.2105	82.3529	10.5263	17.6471
Woad (Isatis tinctoria)	Isatis buschiana	TG2	16	No	─	17.2364	─	14	─	6	─	42.8571	─	─	─
Woad (Isatis tinctoria)	Isatis cappadocica	TG3	7	No	─	22.5787	─	7	─	4	─	57.1429	─	─	─
Woad (Isatis tinctoria)	Isatis gaubae	TG2	7	No	─	48.7179	─	11	─	9	─	81.8182	─	─	─
Woad (Isatis tinctoria)	Isatis kotschyana	TG3	5	No	─	32.3601	─	11	─	7	─	63.6364	─	─	─
Woad (Isatis tinctoria)	Isatis leuconeura	TG2	1	No	─	39.0244	─	6	─	6	─	100	─	─	─
Woad (Isatis tinctoria)	Isatis lusitanica	TG3	16	No	─	16.4858	─	11	─	8	─	72.7273	─	─	─
Woad (Isatis tinctoria)	Isatis pachycarpa	TG3	2	No	─	39.0244	─	9	─	8	─	88.8889	─	─	─
Woad (Isatis tinctoria)	Isatis quadrialata	TG3	5	No	─	0	─	7	─	0	─	0	─	─	─
Woad (Isatis tinctoria)	Isatis raphanifolia	TG3	5	No	─	25.4608	─	10	─	9	─	90	─	─	─
Woad (Isatis tinctoria)	Isatis takhtajanii	TG3	0	─	─	─	─	─	─	─	─	─	─	─	─
Woad (Isatis tinctoria)	Isatis tinctoria	TG1B	126	Yes	18.6346	45.0633	15.8995	20	16	15	12	75	75	20	25
Papaya (Carica papaya)	Jarilla chocola	GP2	0	─	─	─	─	─	─	─	─	─	─	─	─
Papaya (Carica papaya)	Jarilla heterophylla	GP2	1	No	─	24.2967	─	5	─	4	─	80	─	─	─
Walnut (Juglans nigra; Juglans ailantifolia; Juglans regia)	Juglans ailantifolia	GP2; TG1B; BREED_CONFIRMED	1	No	─	61.1374	─	4	─	4	─	100	─	─	─
Walnut (Juglans regia)	Juglans australis	GP2	20	Yes	10.0866	17.0301	8.75706	7	7	5	5	71.4286	71.4286	0	28.5714
Walnut (Juglans regia)	Juglans boliviana	GP2	4	No	─	42.6458	─	9	─	6	─	66.6667	─	─	─
Walnut (Juglans nigra; Juglans regia)	Juglans californica	GP2	359	Yes	4.74156	35.1344	6.88505	6	6	6	6	100	100	0	0
Walnut (Juglans regia)	Juglans cathayensis	GP2	4	No	─	14.2707	─	4	─	2	─	50	─	─	─
Walnut (Juglans ailantifolia)	Juglans cinerea	BREED_CONFIRMED	63	Yes	48.2873	18.9018	43.6055	8	8	8	8	100	100	0	0
Walnut (Juglans nigra; Juglans regia)	Juglans hindsii	GP2	186	Yes	2.16085	28.9639	3.60672	12	11	10	10	83.3333	90.9091	8.33333	9.09091
Walnut (Juglans nigra; Juglans regia)	Juglans hirsuta	GP2	8	No	─	29.2084	─	9	─	8	─	88.8889	─	─	─
Walnut (Juglans regia)	Juglans jamaicensis	GP2	16	No	─	15.474	─	24	─	17	─	70.8333	─	─	─
Walnut (Juglans nigra; Juglans regia)	Juglans major	GP2	54	Yes	25.2232	9.84976	21.4962	11	11	9	9	81.8182	81.8182	0	18.1818
Walnut (Juglans regia; Juglans ailantifolia)	Juglans mandshurica	GP2; TG1B	13	No	─	8.75327	─	11	─	9	─	81.8182	─	─	─
Walnut (Juglans nigra; Juglans regia)	Juglans microcarpa	GP2	2	No	─	48.2165	─	4	─	4	─	100	─	─	─
Walnut (Juglans regia)	Juglans mollis	GP2	12	Yes	57.5213	24.1007	57.7341	17	5	14	5	82.3529	100	70.5882	0
Walnut (Juglans regia)	Juglans neotropica	GP2	27	Yes	20.2469	30.604	26.5269	18	17	15	15	83.3333	88.2353	5.55556	11.7647
Walnut (Juglans nigra; Juglans regia)	Juglans nigra	GP1B; GP2	138	Yes	9.25498	15.4891	5.3592	7	6	6	6	85.7143	100	14.2857	0
Walnut (Juglans nigra; Juglans regia)	Juglans olanchana	GP2	3	No	─	9.26158	─	7	─	3	─	42.8571	─	─	─
Walnut (Juglans regia)	Juglans pyriformis	GP2	4	No	─	15.7319	─	5	─	5	─	100	─	─	─
Walnut (Juglans nigra; Juglans regia)	Juglans regia	GP2; GP1B	213	Yes	10.4611	32.2586	7.72434	21	21	19	19	90.4762	90.4762	0	9.52381
Walnut (Juglans regia)	Juglans sigillata	GP2	10	No	─	25.9756	─	10	─	9	─	90	─	─	─
Walnut (Juglans regia)	Juglans soratensis	GP2	3	No	─	0	─	7	─	0	─	0	─	─	─
Walnut (Juglans regia)	Juglans steyermarkii	GP2	12	No	─	5.90112	─	8	─	6	─	75	─	─	─
Walnut (Juglans regia)	Juglans venezuelensis	GP2	1	No	─	49.1713	─	10	─	7	─	70	─	─	─
Hyacinth bean (Lablab purpureus)	Lablab purpureus	TG1B	60	Yes	23.4529	23.8677	20.3805	22	21	18	18	81.8182	85.7143	4.54545	14.2857
Lettuce (Lactuca sativa)	Lactuca aculeata	GP1B	3	No	─	12.1121	─	10	─	4	─	40	─	─	─
Lettuce (Lactuca sativa)	Lactuca altaica	GP1B	4	No	─	5.86854	─	4	─	4	─	100	─	─	─
Lettuce (Lactuca sativa)	Lactuca azerbaijanica	GP1B	0	─	─	─	─	─	─	─	─	─	─	─	─
Lettuce (Lactuca sativa)	Lactuca dregeana	GP1B	0	─	─	─	─	─	─	─	─	─	─	─	─
Lettuce (Lactuca sativa)	Lactuca georgica	GP1B	19	Yes	11.1178	26.3221	7.87671	5	5	5	4	100	80	0	20
Lettuce (Lactuca sativa)	Lactuca saligna	GP2	158	Yes	11.5037	44.8462	8.26243	10	10	10	10	100	100	0	0
Lettuce (Lactuca sativa)	Lactuca scarioloides	GP1B	6	No	─	17.0676	─	13	─	8	─	61.5385	─	─	─
Lettuce (Lactuca sativa)	Lactuca serriola	GP1B	1110	Yes	25.4373	37.7133	20.326	18	18	18	18	100	100	0	0
Lettuce (Lactuca sativa)	Lactuca virosa	BREED_CONFIRMED	103	Yes	40.3897	63.3218	37.0794	9	9	9	9	100	100	0	0
Watermelon (Citrullus lanatus)	Lagenaria siceraria	BREED_CONFIRMED	4	No	─	33.5092	─	4	─	4	─	100	─	─	─
Chickling vetch (Lathyrus cicera)	Lathyrus amphicarpos	TG2	30	Yes	75.9852	34.0887	71.026	11	9	11	9	100	100	18.1818	0
Chickling vetch (Lathyrus cicera)	Lathyrus annuus	TG2	286	Yes	14.7386	29.8347	14.1586	17	17	15	15	88.2353	88.2353	0	11.7647
Chickling vetch (Lathyrus cicera)	Lathyrus basalticus	TG2	10	Yes	48.6842	2.63158	75	5	2	1	1	20	50	60	50
Chickling vetch (Lathyrus cicera)	Lathyrus belinensis	TG2	4	No	─	0	─	6	─	0	─	0	─	─	─
Chickling vetch (Lathyrus cicera)	Lathyrus blepharicarpus	TG2	74	Yes	7.109	6.66001	2.62172	11	11	8	7	72.7273	63.6364	0	36.3636
Chickling vetch (Lathyrus cicera)	Lathyrus cassius	TG2	22	No	─	7.26403	─	13	─	10	─	76.9231	─	─	─
Chickling vetch (Lathyrus cicera)	Lathyrus chloranthus	TG2	33	Yes	18.3135	9.29667	14.3979	17	17	13	13	76.4706	76.4706	0	23.5294
Grass pea (Lathyrus sativus)	Lathyrus chrysanthus	GP2	15	Yes	60.9616	0.0205465	0	11	10	1	1	9.09091	10	9.09091	90
Chickling vetch (Lathyrus cicera)	Lathyrus cicera	TG1B	594	Yes	15.6304	24.4417	11.154	13	12	11	10	84.6154	83.3333	7.69231	16.6667
Chickling vetch (Lathyrus cicera)	Lathyrus cilicicus	TG2	5	No	─	0	─	10	─	0	─	0	─	─	─
Chickling vetch (Lathyrus cicera)	Lathyrus cirrhosus	TG2	12	Yes	70.871	77.4194	70.2083	22	12	22	12	100	100	45.4545	0
Cyprus vetch/Ochrus chickling (Lathyrus ochrus)	Lathyrus clymenum	TG2	685	Yes	12.0208	42.613	10.4922	18	18	18	18	100	100	0	0
Cyprus vetch/Ochrus chickling (Lathyrus ochrus)	Lathyrus gloeospermus	TG2	5	No	─	17.2339	─	11	─	4	─	36.3636	─	─	─
Grass pea (Lathyrus sativus)	Lathyrus gorgoni	GP2	134	Yes	19.8684	7.38626	26.5546	13	13	10	10	76.9231	76.9231	0	23.0769
Chickling vetch (Lathyrus cicera)	Lathyrus grandiflorus	TG2	11	No	─	58.7321	─	14	─	14	─	100	─	─	─
Chickling vetch (Lathyrus cicera)	Lathyrus heterophyllus	TG2	31	Yes	42.4965	73.9892	40.079	24	23	24	23	100	100	4.16667	0
Chickling vetch (Lathyrus cicera)	Lathyrus hierosolymitanus	TG2	199	Yes	7.15247	6.81614	5.26316	13	13	7	7	53.8462	53.8462	0	46.1538
Chickling vetch (Lathyrus cicera)	Lathyrus hirsutus	TG2	274	Yes	6.54118	34.3006	6.06019	14	14	13	12	92.8571	85.7143	0	14.2857
Chickling vetch (Lathyrus cicera)	Lathyrus hirticarpus	TG2	2	No	─	10.789	─	7	─	4	─	57.1429	─	─	─
Chickling vetch (Lathyrus cicera)	Lathyrus latifolius	TG2	246	Yes	18.3598	54.2191	14.7436	18	17	17	16	94.4444	94.1176	5.55556	5.88235
Chickling vetch (Lathyrus cicera)	Lathyrus lycicus	TG2	0	─	─	─	─	─	─	─	─	─	─	─	─
Grass pea (Lathyrus sativus)	Lathyrus marmoratus	GP2	53	Yes	22.9531	3.57711	18.6111	15	14	9	8	60	57.1429	6.66667	42.8571
Chickling vetch (Lathyrus cicera)	Lathyrus mulkak	TG2	26	Yes	5.63798	8.11785	2.34987	13	13	6	6	46.1538	46.1538	0	53.8462
Cyprus vetch/Ochrus chickling (Lathyrus ochrus)	Lathyrus ochrus	TG1B	334	Yes	18.1851	37.9593	19.895	21	20	21	20	100	100	4.7619	0
Chickling vetch (Lathyrus cicera)	Lathyrus phaselitanus	TG2	0	─	─	─	─	─	─	─	─	─	─	─	─
Grass pea (Lathyrus sativus)	Lathyrus pseudocicera	GP2	109	Yes	71.882	2.37283	68.125	14	11	9	5	64.2857	45.4545	21.4286	54.5455
Chickling vetch (Lathyrus cicera)	Lathyrus rotundifolius	TG2	93	Yes	3.10331	15.491	2.83361	11	11	10	10	90.9091	90.9091	0	9.09091
Grass pea (Lathyrus sativus)	Lathyrus setifolius	EXPERT	107	Yes	11.5936	46.0827	10.2715	21	21	20	20	95.2381	95.2381	0	4.7619
Chickling vetch (Lathyrus cicera)	Lathyrus stenophyllus	TG2	7	No	─	0.507614	─	18	─	4	─	22.2222	─	─	─
Chickling vetch (Lathyrus cicera)	Lathyrus sylvestris	TG2	298	Yes	17.5354	58.8473	15.8193	9	9	9	9	100	100	0	0
Chickling vetch (Lathyrus cicera)	Lathyrus tingitanus	TG2	89	Yes	9.02443	41.8065	11.6279	13	12	12	12	92.3077	100	7.69231	0
Chickling vetch (Lathyrus cicera)	Lathyrus trachycarpus	TG2	0	─	─	─	─	─	─	─	─	─	─	─	─
Chickling vetch (Lathyrus cicera)	Lathyrus tuberosus	TG2	251	Yes	10.7838	32.9811	8.38951	20	19	19	18	95	94.7368	5	5.26316
Chickling vetch (Lathyrus cicera)	Lathyrus undulatus	TG2	1	No	─	0	─	6	─	0	─	0	─	─	─
Lentil (Lens culinaris)	Lens culinaris	GP1B	551	Yes	30.8191	6.8213	29.7635	21	20	20	16	95.2381	80	4.7619	20
Lentil (Lens culinaris)	Lens ervoides	GP2	248	Yes	10.2904	19.6199	14.6101	12	12	11	11	91.6667	91.6667	0	8.33333
Lentil (Lens culinaris)	Lens lamottei	EXPERT	19	Yes	5.31345	50.3833	3.81409	22	22	22	22	100	100	0	0
Lentil (Lens culinaris)	Lens nigricans	GP2	183	Yes	31.4449	41.6149	26.4548	20	18	19	18	95	100	10	0
Maca (Lepidium meyenii)	Lepidium bipinnatifidum	PGP2	24	No	─	28.8097	─	17	─	17	─	100	─	─	─
Maca (Lepidium meyenii)	Lepidium bonariense	PGP2	17	Yes	0.488976	6.12189	0.487033	18	17	15	14	83.3333	82.3529	5.55556	17.6471
Maca (Lepidium meyenii)	Lepidium meyenii	PGP1B	10	No	─	8.48	─	13	─	7	─	53.8462	─	─	─
Maca (Lepidium meyenii)	Lepidium quitense	PGP2	4	No	─	11.0138	─	9	─	6	─	66.6667	─	─	─
Garden cress (Lepidium sativum)	Lepidium sativum	PGP1B	38	Yes	38.9731	17.4929	27.6237	25	22	21	17	84	77.2727	12	22.7273
Garden cress (Lepidium sativum)	Lepidium spinescens	PGP1B	0	─	─	─	─	─	─	─	─	─	─	─	─
Garden cress (Lepidium sativum)	Lepidium spinosum	PGP1B	7	No	─	8.02834	─	18	─	5	─	27.7778	─	─	─
Lupin (Lupinus albus)	Lupinus albus	PGP1B	2	No	─	58.0822	─	5	─	5	─	100	─	─	─
Lupin (Lupinus angustifolius; Lupinus luteus)	Lupinus angustifolius	PGP1B; PGP2	1218	Yes	61.6228	43.6215	61.5053	16	12	16	8	100	66.6667	25	33.3333
Lupin (Lupinus mutabilis)	Lupinus arizonicus	BREED_POTENTIAL	381	Yes	16.0249	42.2853	15.1776	6	5	5	5	83.3333	100	16.6667	0
Lupin (Lupinus mutabilis)	Lupinus arvensis	GP2	0	─	─	─	─	─	─	─	─	─	─	─	─
Lupin (Lupinus cosentinii)	Lupinus atlanticus	PGP1B	25	Yes	40.435	37.0617	28.024	20	20	16	16	80	80	0	20
Lupin (Lupinus mutabilis)	Lupinus ballianus	GP2	1	No	─	1.65289	─	5	─	2	─	40	─	─	─
Lupin (Lupinus mutabilis)	Lupinus bangii	GP2	12	No	─	22.3571	─	12	─	10	─	83.3333	─	─	─
Lupin (Lupinus mutabilis)	Lupinus bogotensis	GP2	16	No	─	23.1881	─	14	─	12	─	85.7143	─	─	─
Lupin (Lupinus mutabilis)	Lupinus chachas	GP2	1	No	─	24.1192	─	5	─	3	─	60	─	─	─
Lupin (Lupinus mutabilis)	Lupinus chrysanthus	GP2	0	─	─	─	─	─	─	─	─	─	─	─	─
Lupin (Lupinus cosentinii)	Lupinus cosentinii	PGP1B	51	Yes	25.8752	37.954	20.4995	17	15	11	10	64.7059	66.6667	11.7647	33.3333
Lupin (Lupinus cosentinii)	Lupinus digitatus	PGP1B	3	No	─	14.5427	─	5	─	5	─	100	─	─	─
Lupin (Lupinus mutabilis)	Lupinus elegans	BREED_POTENTIAL	44	Yes	34.232	27.3856	33.1606	16	12	10	8	62.5	66.6667	25	33.3333
Lupin (Lupinus mutabilis)	Lupinus ellsworthianus	GP2	3	No	─	16.622	─	5	─	4	─	80	─	─	─
Lupin (Lupinus angustifolius; Lupinus luteus)	Lupinus hispanicus	PGP2; PGP2	389	Yes	38.6865	54.1947	40.565	14	12	14	12	100	100	14.2857	0
Lupin (Lupinus mutabilis)	Lupinus huaronensis	GP2	2	No	─	38.0697	─	7	─	6	─	85.7143	─	─	─
Lupin (Lupinus mutabilis)	Lupinus huigrensis	GP2	3	No	─	8.12087	─	8	─	1	─	12.5	─	─	─
Lupin (Lupinus mutabilis)	Lupinus lindleyanus	GP2	0	─	─	─	─	─	─	─	─	─	─	─	─
Lupin (Lupinus luteus)	Lupinus luteus	PGP1B	522	Yes	70.0409	42.1387	73.4219	7	5	6	5	85.7143	100	28.5714	0
Lupin (Lupinus mutabilis)	Lupinus mantaroensis	GP2	1	No	─	18.1333	─	6	─	2	─	33.3333	─	─	─
Lupin (Lupinus mutabilis)	Lupinus mexicanus	BREED_POTENTIAL	28	No	─	21.6096	─	16	─	14	─	87.5	─	─	─
Lupin (Lupinus albus)	Lupinus micranthus	PGP2	110	Yes	56.5088	37.4524	56.9635	18	18	17	15	94.4444	83.3333	0	16.6667
Lupin (Lupinus mutabilis)	Lupinus microphyllus	GP2	6	No	─	17.2493	─	12	─	9	─	75	─	─	─
Lupin (Lupinus mutabilis)	Lupinus misticola	GP2	2	No	─	6.78851	─	3	─	1	─	33.3333	─	─	─
Lupin (Lupinus mutabilis)	Lupinus mollendoensis	GP2	4	No	─	1.4	─	4	─	2	─	50	─	─	─
Lupin (Lupinus mutabilis)	Lupinus mutabilis	GP1B	25	Yes	8.0665	25.1538	10.2401	17	17	16	16	94.1176	94.1176	0	5.88235
Lupin (Lupinus mutabilis)	Lupinus nanus	BREED_POTENTIAL	730	Yes	1.85039	33.0926	2.9492	9	9	9	9	100	100	0	0
Lupin (Lupinus mutabilis)	Lupinus nubigenus	GP2	0	─	─	─	─	─	─	─	─	─	─	─	─
Lupin (Lupinus cosentinii)	Lupinus palaestinus	PGP2	13	No	─	32.9588	─	4	─	4	─	100	─	─	─
Lupin (Lupinus cosentinii)	Lupinus pilosus	PGP1B	31	Yes	25.4472	31.4624	27.9673	15	15	13	12	86.6667	80	0	20
Lupin (Lupinus mutabilis)	Lupinus piurensis	GP2	1	No	─	15.3425	─	5	─	3	─	60	─	─	─
Lupin (Lupinus mutabilis)	Lupinus polyphyllus	BREED_CONFIRMED	1080	Yes	6.91941	24.9508	7.15288	12	12	12	12	100	100	0	0
Lupin (Lupinus mutabilis)	Lupinus praestabilis	GP2	1	No	─	11.3456	─	2	─	2	─	100	─	─	─
Lupin (Lupinus cosentinii)	Lupinus princei	PGP2	10	No	─	47.1662	─	21	─	21	─	100	─	─	─
Lupin (Lupinus mutabilis)	Lupinus prostratus	GP2	0	─	─	─	─	─	─	─	─	─	─	─	─
Lupin (Lupinus mutabilis)	Lupinus pubescens	GP2	16	Yes	13.2353	25.4468	14.1917	13	11	10	9	76.9231	81.8182	15.3846	18.1818
Lupin (Lupinus mutabilis)	Lupinus pulvinaris	GP2	3	No	─	7.34619	─	9	─	4	─	44.4444	─	─	─
Lupin (Lupinus mutabilis)	Lupinus purosericeus	GP2	3	No	─	29.4545	─	8	─	6	─	75	─	─	─
Lupin (Lupinus mutabilis)	Lupinus ramosissimus	GP2	6	No	─	17.7748	─	8	─	7	─	87.5	─	─	─
Lupin (Lupinus mutabilis)	Lupinus sarmentosus	GP2	0	─	─	─	─	─	─	─	─	─	─	─	─
Lupin (Lupinus mutabilis)	Lupinus semperflorens	GP2	3	No	─	15.0045	─	8	─	4	─	50	─	─	─
Lupin (Lupinus mutabilis)	Lupinus solanagrorum	GP2	1	No	─	42.4658	─	5	─	4	─	80	─	─	─
Lupin (Lupinus cosentinii)	Lupinus somalensis	PGP2	0	─	─	─	─	─	─	─	─	─	─	─	─
Lupin (Lupinus mutabilis)	Lupinus subacaulis	GP2	13	No	─	37.1311	─	8	─	4	─	50	─	─	─
Lupin (Lupinus mutabilis)	Lupinus tarapacensis	GP2	2	No	─	17.5	─	3	─	3	─	100	─	─	─
Lupin (Lupinus mutabilis)	Lupinus tomentosus	GP2	2	No	─	8.39895	─	8	─	4	─	50	─	─	─
Lupin (Lupinus mutabilis)	Lupinus tominensis	GP2	2	No	─	22.3097	─	8	─	7	─	87.5	─	─	─
Lupin (Lupinus mutabilis)	Lupinus weberbaueri	GP2	3	No	─	20.4893	─	5	─	4	─	80	─	─	─
Apple (Malus domestica)	Malus angustifolia	EXPERT	62	Yes	26.4585	15.6549	25.5342	6	6	6	6	100	100	0	0
Apple (Malus domestica)	Malus baccata	GP2	24	Yes	26.8077	16.0816	11.9312	18	18	18	18	100	100	0	0
Apple (Malus domestica)	Malus chitralensis	GP2	2	No	─	11.4679	─	6	─	3	─	50	─	─	─
Apple (Malus domestica)	Malus coronaria	EXPERT	144	Yes	40.8897	17.1387	40.6619	10	10	10	10	100	100	0	0
Apple (Malus domestica)	Malus crescimannoi	GP2	0	─	─	─	─	─	─	─	─	─	─	─	─
Apple (Malus domestica)	Malus doumeri	BREED_CONFIRMED	1	No	─	1.27877	─	1	─	1	─	100	─	─	─
Apple (Malus domestica)	Malus fusca	BREED_CONFIRMED	262	Yes	11.4647	40.9454	14.5928	15	14	15	14	100	100	6.66667	0
Apple (Malus domestica)	Malus halliana	GP2	13	No	─	18.1305	─	14	─	13	─	92.8571	─	─	─
Apple (Malus domestica)	Malus honanensis	GP2	4	No	─	19.9309	─	6	─	5	─	83.3333	─	─	─
Apple (Malus domestica)	Malus hupehensis	GP2	36	Yes	30.5954	12.7332	17.1555	15	15	15	15	100	100	0	0
Apple (Malus domestica)	Malus ioensis	EXPERT	37	Yes	0.780687	16.1784	0.304521	8	8	6	6	75	75	0	25
Apple (Malus domestica)	Malus kansuensis	GP2	13	Yes	18.8108	13.7974	9.50355	13	13	12	11	92.3077	84.6154	0	15.3846
Apple (Malus domestica)	Malus komarovii	GP2	0	─	─	─	─	─	─	─	─	─	─	─	─
Apple (Malus domestica)	Malus mandshurica	GP2	16	No	─	20.0059	─	13	─	12	─	92.3077	─	─	─
Apple (Malus domestica)	Malus muliensis	GP2	0	─	─	─	─	─	─	─	─	─	─	─	─
Apple (Malus domestica)	Malus ombrophila	GP2	10	Yes	0.703918	21.7535	0.468645	11	11	11	11	100	100	0	0
Apple (Malus domestica)	Malus orientalis	GP1B	105	Yes	13.4207	7.81041	5.19451	9	9	9	9	100	100	0	0
Apple (Malus domestica)	Malus prattii	GP2	15	Yes	38.9434	19.6546	18.2735	13	12	12	11	92.3077	91.6667	7.69231	8.33333
Apple (Malus domestica)	Malus prunifolia	GP2	3	No	─	0.435161	─	12	─	2	─	16.6667	─	─	─
Apple (Malus domestica)	Malus pumila	GP2	29	No	─	39.5439	─	7	─	7	─	100	─	─	─
Apple (Malus domestica)	Malus sieversii	GP1B	154	Yes	6.97842	7.6334	1.32492	11	11	6	6	54.5455	54.5455	0	45.4545
Apple (Malus domestica)	Malus sikkimensis	GP2	6	No	─	31.3375	─	7	─	6	─	85.7143	─	─	─
Apple (Malus domestica)	Malus spectabilis	GP2	4	No	─	15.8537	─	15	─	10	─	66.6667	─	─	─
Apple (Malus domestica)	Malus sylvestris	GP1B	80	Yes	12.6024	51.6427	11.1104	13	13	12	10	92.3077	76.9231	0	23.0769
Apple (Malus domestica)	Malus toringo	GP2	24	Yes	46.8718	30.9385	34.4576	14	14	14	14	100	100	0	0
Apple (Malus domestica)	Malus toringoides	GP2	17	Yes	15.5834	17.6972	18.4651	16	11	11	9	68.75	81.8182	31.25	18.1818
Apple (Malus domestica)	Malus transitoria	GP2	248	No	─	23.6401	─	11	─	8	─	72.7273	─	─	─
Apple (Malus domestica)	Malus tschonoskii	GP2	2	No	─	69.0158	─	13	─	12	─	92.3077	─	─	─
Apple (Malus domestica)	Malus xxiaojinensis	GP2	3	No	─	19.1792	─	9	─	4	─	44.4444	─	─	─
Apple (Malus domestica)	Malus yunnanensis	GP2	28	Yes	31.385	16.8432	12.5358	14	14	11	11	78.5714	78.5714	0	21.4286
Apple (Malus domestica)	Malus zumi	GP2	0	─	─	─	─	─	─	─	─	─	─	─	─
Mango (Mangifera indica)	Mangifera altissima	TG2	17	No	─	29.2323	─	10	─	9	─	90	─	─	─
Mango (Mangifera indica)	Mangifera andamanica	TG3	0	─	─	─	─	─	─	─	─	─	─	─	─
Mango (Mangifera indica)	Mangifera applanata	TG2	11	Yes	55.2729	9.05468	55.8358	15	11	13	6	86.6667	54.5455	26.6667	45.4545
Mango (Mangifera indica)	Mangifera austroindica	TG2	0	─	─	─	─	─	─	─	─	─	─	─	─
Mango (Mangifera indica)	Mangifera caloneura	TG3	10	No	─	31.8426	─	18	─	17	─	94.4444	─	─	─
Mango (Mangifera indica)	Mangifera cochinchinensis	TG3	0	─	─	─	─	─	─	─	─	─	─	─	─
Mango (Mangifera indica)	Mangifera collina	TG2	1	No	─	62.0155	─	8	─	8	─	100	─	─	─
Mango (Mangifera indica)	Mangifera dewildei	TG2	3	No	─	24.9315	─	9	─	9	─	100	─	─	─
Mango (Mangifera indica)	Mangifera dongnaiensis	TG2	0	─	─	─	─	─	─	─	─	─	─	─	─
Mango (Mangifera indica)	Mangifera flava	TG2	0	─	─	─	─	─	─	─	─	─	─	─	─
Mango (Mangifera indica)	Mangifera gedebe	TG3	19	Yes	14.721	13.8614	18.4871	16	14	13	13	81.25	92.8571	12.5	7.14286
Mango (Mangifera indica)	Mangifera gracilipes	TG3	2	No	─	3.61111	─	7	─	3	─	42.8571	─	─	─
Mango (Mangifera indica)	Mangifera griffithii	TG3	23	No	─	17.142	─	15	─	13	─	86.6667	─	─	─
Mango (Mangifera indica)	Mangifera indica	TG2	4	No	─	44.0204	─	3	─	2	─	66.6667	─	─	─
Mango (Mangifera indica)	Mangifera lalijiwa	TG2	13	No	─	12.2564	─	21	─	13	─	61.9048	─	─	─
Mango (Mangifera indica)	Mangifera laurina	TG2	32	Yes	90.5358	10.9942	78.5645	26	24	22	18	84.6154	75	7.69231	25
Mango (Mangifera indica)	Mangifera linearifolia	TG2	4	No	─	35.0989	─	12	─	11	─	91.6667	─	─	─
Mango (Mangifera indica)	Mangifera longipetiolata	TG2	0	─	─	─	─	─	─	─	─	─	─	─	─
Mango (Mangifera indica)	Mangifera magnifica	TG2	0	─	─	─	─	─	─	─	─	─	─	─	─
Mango (Mangifera indica)	Mangifera merrillii	TG3	3	No	─	53.9216	─	17	─	16	─	94.1176	─	─	─
Mango (Mangifera indica)	Mangifera minor	TG2	31	Yes	6.56097	14.2188	6.17111	24	24	23	22	95.8333	91.6667	0	8.33333
Mango (Mangifera indica)	Mangifera minutifolia	TG3	1	No	─	13.141	─	7	─	2	─	28.5714	─	─	─
Mango (Mangifera indica)	Mangifera monandra	TG2	13	Yes	17.2659	9.81825	18.3099	17	16	11	10	64.7059	62.5	5.88235	37.5
Mango (Mangifera indica)	Mangifera mucronulata	TG2	29	No	─	12.3478	─	17	─	9	─	52.9412	─	─	─
Mango (Mangifera indica)	Mangifera nicobarica	TG3	1	No	─	0	─	2	─	0	─	0	─	─	─
Mango (Mangifera indica)	Mangifera oblongifolia	TG2	1	No	─	0	─	3	─	0	─	0	─	─	─
Mango (Mangifera indica)	Mangifera orophila	TG2	0	─	─	─	─	─	─	─	─	─	─	─	─
Mango (Mangifera indica)	Mangifera paludosa	TG3	1	No	─	5.14706	─	7	─	3	─	42.8571	─	─	─
Mango (Mangifera indica)	Mangifera parvifolia	TG3	14	No	─	16.2189	─	12	─	12	─	100	─	─	─
Mango (Mangifera indica)	Mangifera pedicellata	TG2	1	No	─	0.273973	─	10	─	1	─	10	─	─	─
Mango (Mangifera indica)	Mangifera pentandra	TG3	3	No	─	18.2927	─	10	─	6	─	60	─	─	─
Mango (Mangifera indica)	Mangifera pseudoindica	TG2	4	No	─	66.3424	─	8	─	8	─	100	─	─	─
Mango (Mangifera indica)	Mangifera quadrifida	TG2	16	Yes	2.84096	7.25862	2.48823	22	22	17	17	77.2727	77.2727	0	22.7273
Mango (Mangifera indica)	Mangifera rigida	TG2	19	No	─	11.0379	─	12	─	9	─	75	─	─	─
Mango (Mangifera indica)	Mangifera rufocostata	TG2	12	No	─	18.4374	─	21	─	15	─	71.4286	─	─	─
Mango (Mangifera indica)	Mangifera similis	TG2	6	No	─	16.9188	─	10	─	6	─	60	─	─	─
Mango (Mangifera indica)	Mangifera sulavesiana	TG2	3	No	─	14.8784	─	14	─	9	─	64.2857	─	─	─
Mango (Mangifera indica)	Mangifera sumbawaensis	TG2	0	─	─	─	─	─	─	─	─	─	─	─	─
Mango (Mangifera indica)	Mangifera swintonioides	TG2	15	No	─	16.2162	─	8	─	6	─	75	─	─	─
Mango (Mangifera indica)	Mangifera sylvatica	TG2	5	No	─	24.2813	─	7	─	3	─	42.8571	─	─	─
Mango (Mangifera indica)	Mangifera timorensis	TG2	3	No	─	9.46602	─	8	─	6	─	75	─	─	─
Mango (Mangifera indica)	Mangifera torquenda	TG2	15	Yes	47.3405	9.47249	57.4006	18	13	13	10	72.2222	76.9231	27.7778	23.0769
Mango (Mangifera indica)	Mangifera zeylanica	TG2	7	No	─	64.5487	─	19	─	15	─	78.9474	─	─	─
Cassava (Manihot esculenta)	Manihot acuminatissima	GP2	14	Yes	33.7242	18.5335	29.45	8	7	7	6	87.5	85.7143	12.5	14.2857
Cassava (Manihot esculenta)	Manihot aesculifolia	GP2	40	Yes	8.22678	12.3197	10.5213	16	16	15	15	93.75	93.75	0	6.25
Cassava (Manihot esculenta)	Manihot alutacea	GP2	6	No	─	88.7379	─	5	─	5	─	100	─	─	─
Cassava (Manihot esculenta)	Manihot angustiloba	GP2	12	Yes	1.73266	11.9887	5.78594	6	6	4	4	66.6667	66.6667	0	33.3333
Cassava (Manihot esculenta)	Manihot anomala	GP2	111	Yes	1.18608	9.99086	0.852451	16	16	13	13	81.25	81.25	0	18.75
Cassava (Manihot esculenta)	Manihot attenuata	GP2	4	No	─	47.2098	─	3	─	3	─	100	─	─	─
Cassava (Manihot esculenta)	Manihot auriculata	GP2	1	No	─	35.4667	─	8	─	5	─	62.5	─	─	─
Cassava (Manihot esculenta)	Manihot baccata	GP2	7	No	─	37.916	─	2	─	2	─	100	─	─	─
Cassava (Manihot esculenta)	Manihot brachyandra	GP2	2	No	─	24.8021	─	5	─	3	─	60	─	─	─
Cassava (Manihot esculenta)	Manihot brachyloba	GP2	157	Yes	3.14613	49.7673	3.12694	18	18	16	16	88.8889	88.8889	0	11.1111
Cassava (Manihot esculenta)	Manihot breviloba	GP2	0	─	─	─	─	─	─	─	─	─	─	─	─
Cassava (Manihot esculenta)	Manihot caerulescens	GP2	133	Yes	40.661	13.0804	33.0396	17	17	16	16	94.1176	94.1176	0	5.88235
Cassava (Manihot esculenta)	Manihot carthagenensis	GP2	156	Yes	8.56103	14.0939	10.4484	21	20	18	17	85.7143	85	4.7619	15
Cassava (Manihot esculenta)	Manihot catingae	GP2	3	No	─	17.5134	─	10	─	9	─	90	─	─	─
Cassava (Manihot esculenta)	Manihot caudata	GP2	13	No	─	10.4901	─	13	─	10	─	76.9231	─	─	─
Cassava (Manihot esculenta)	Manihot cecropiifolia	GP2	13	Yes	2.91511	10.2729	3.85925	9	9	7	6	77.7778	66.6667	0	33.3333
Cassava (Manihot esculenta)	Manihot chlorosticta	GP2	29	Yes	17.6497	15.9872	28.2051	10	10	9	9	90	90	0	10
Cassava (Manihot esculenta)	Manihot compositifolia	GP2	13	No	─	9.7941	─	14	─	9	─	64.2857	─	─	─
Cassava (Manihot esculenta)	Manihot condensata	GP2	2	No	─	9.39948	─	3	─	1	─	33.3333	─	─	─
Cassava (Manihot esculenta)	Manihot corymbiflora	GP2	0	─	─	─	─	─	─	─	─	─	─	─	─
Cassava (Manihot esculenta)	Manihot crassisepala	GP2	4	No	─	25.2702	─	9	─	8	─	88.8889	─	─	─
Cassava (Manihot esculenta)	Manihot crotalariiformis	GP2	4	No	─	26.4757	─	7	─	4	─	57.1429	─	─	─
Cassava (Manihot esculenta)	Manihot davisiae	GP2	8	No	─	24.4717	─	7	─	7	─	100	─	─	─
Cassava (Manihot esculenta)	Manihot diamantinensis	GP2	8	No	─	8.08511	─	6	─	4	─	66.6667	─	─	─
Cassava (Manihot esculenta)	Manihot dichotoma	GP2	38	Yes	0.628103	5.03081	0	9	9	7	7	77.7778	77.7778	0	22.2222
Cassava (Manihot esculenta)	Manihot divergens	GP2	11	No	─	41.7463	─	4	─	3	─	75	─	─	─
Cassava (Manihot esculenta)	Manihot epruinosa	GP2	44	Yes	56.5863	6.77779	59.5214	15	15	15	15	100	100	0	0
Cassava (Manihot esculenta)	Manihot esculenta	GP1B	177	Yes	18.3214	25.6671	12.5049	12	11	10	10	83.3333	90.9091	8.33333	9.09091
Cassava (Manihot esculenta)	Manihot falcata	GP2	5	No	─	45.3382	─	7	─	7	─	100	─	─	─
Cassava (Manihot esculenta)	Manihot filamentosa	GP2	1	No	─	23.0563	─	2	─	2	─	100	─	─	─
Cassava (Manihot esculenta)	Manihot flemingiana	GP2	8	No	─	17.2164	─	10	─	8	─	80	─	─	─
Cassava (Manihot esculenta)	Manihot fruticulosa	GP2	20	Yes	18.629	11.4583	12.6686	7	6	5	5	71.4286	83.3333	14.2857	16.6667
Cassava (Manihot esculenta)	Manihot gabrielensis	GP2	15	Yes	99.3037	39.0775	99.7773	6	2	6	1	100	50	66.6667	50
Cassava (Manihot esculenta)	Manihot gracilis	GP2	67	Yes	52.8665	8.01504	40.8268	8	4	6	4	75	100	50	0
Cassava (Manihot esculenta)	Manihot grahamii	GP2	86	Yes	28.365	13.1454	37.2588	14	12	13	10	92.8571	83.3333	14.2857	16.6667
Cassava (Manihot esculenta)	Manihot guaranitica	GP2	17	Yes	3.73208	9.94829	4.22502	11	11	9	9	81.8182	81.8182	0	18.1818
Cassava (Manihot esculenta)	Manihot handroana	GP2	0	─	─	─	─	─	─	─	─	─	─	─	─
Cassava (Manihot esculenta)	Manihot hassleriana	GP2	2	No	─	0	─	4	─	0	─	0	─	─	─
Cassava (Manihot esculenta)	Manihot heptaphylla	GP2	11	No	─	18.0832	─	8	─	7	─	87.5	─	─	─
Cassava (Manihot esculenta)	Manihot hilariana	GP2	4	No	─	18.8	─	3	─	2	─	66.6667	─	─	─
Cassava (Manihot esculenta)	Manihot hunzikeriana	GP2	13	Yes	14.1374	6.11303	20.4852	4	4	3	2	75	50	0	50
Cassava (Manihot esculenta)	Manihot inflata	GP2	3	No	─	10.1542	─	9	─	4	─	44.4444	─	─	─
Cassava (Manihot esculenta)	Manihot irwinii	GP2	21	Yes	11.946	16.8619	8.91239	6	5	5	5	83.3333	100	16.6667	0
Cassava (Manihot esculenta)	Manihot jacobinensis	GP2	34	Yes	7.67956	12.4033	6.01336	9	9	9	9	100	100	0	0
Cassava (Manihot esculenta)	Manihot janiphoides	GP2	8	No	─	8.73662	─	3	─	3	─	100	─	─	─
Cassava (Manihot esculenta)	Manihot jolyana	GP2	2	No	─	57.6712	─	5	─	5	─	100	─	─	─
Cassava (Manihot esculenta)	Manihot leptophylla	GP2	14	No	─	37.2565	─	15	─	14	─	93.3333	─	─	─
Cassava (Manihot esculenta)	Manihot longepetiolata	GP2	9	No	─	0	─	3	─	0	─	0	─	─	─
Cassava (Manihot esculenta)	Manihot maracasensis	GP2	5	No	─	32.5482	─	8	─	7	─	87.5	─	─	─
Cassava (Manihot esculenta)	Manihot mcvaughii	GP2	3	No	─	49.0956	─	8	─	6	─	75	─	─	─
Cassava (Manihot esculenta)	Manihot membranacea	GP2	0	─	─	─	─	─	─	─	─	─	─	─	─
Cassava (Manihot esculenta)	Manihot michaelis	GP2	5	No	─	12.0968	─	9	─	5	─	55.5556	─	─	─
Cassava (Manihot esculenta)	Manihot mirabilis	GP2	3	No	─	9.97442	─	6	─	4	─	66.6667	─	─	─
Cassava (Manihot esculenta)	Manihot mossamedensis	GP2	14	No	─	14.7324	─	7	─	6	─	85.7143	─	─	─
Cassava (Manihot esculenta)	Manihot nana	GP2	8	No	─	18.0794	─	3	─	3	─	100	─	─	─
Cassava (Manihot esculenta)	Manihot neusana	GP2	0	─	─	─	─	─	─	─	─	─	─	─	─
Cassava (Manihot esculenta)	Manihot nogueirae	GP2	9	No	─	41.3511	─	3	─	3	─	100	─	─	─
Cassava (Manihot esculenta)	Manihot oaxacana	GP2	8	No	─	5.67729	─	9	─	6	─	66.6667	─	─	─
Cassava (Manihot esculenta)	Manihot obovata	GP2	0	─	─	─	─	─	─	─	─	─	─	─	─
Cassava (Manihot esculenta)	Manihot oligantha	GP2	7	No	─	5.26316	─	4	─	2	─	50	─	─	─
Cassava (Manihot esculenta)	Manihot orbicularis	GP2	12	No	─	46.6841	─	7	─	6	─	85.7143	─	─	─
Cassava (Manihot esculenta)	Manihot pauciflora	GP2	4	No	─	36.8979	─	10	─	8	─	80	─	─	─
Cassava (Manihot esculenta)	Manihot paviifolia	GP2	7	No	─	7.44681	─	3	─	2	─	66.6667	─	─	─
Cassava (Manihot esculenta)	Manihot peltata	GP2	22	Yes	0.0245942	19.6016	0	6	6	5	5	83.3333	83.3333	0	16.6667
Cassava (Manihot esculenta)	Manihot pentaphylla	GP2	31	Yes	4.92966	12.7892	6.27273	10	9	9	8	90	88.8889	10	11.1111
Cassava (Manihot esculenta)	Manihot pilosa	GP2	30	Yes	2.65258	14.4328	4.44527	10	10	7	7	70	70	0	30
Cassava (Manihot esculenta)	Manihot pohliana	GP2	1	No	─	10.5541	─	12	─	3	─	25	─	─	─
Cassava (Manihot esculenta)	Manihot pohlii	GP2	0	─	─	─	─	─	─	─	─	─	─	─	─
Cassava (Manihot esculenta)	Manihot populifolia	GP2	2	No	─	4.4757	─	8	─	6	─	75	─	─	─
Cassava (Manihot esculenta)	Manihot pringlei	GP2	10	No	─	11.2645	─	11	─	7	─	63.6364	─	─	─
Cassava (Manihot esculenta)	Manihot procumbens	GP2	1	No	─	0	─	4	─	0	─	0	─	─	─
Cassava (Manihot esculenta)	Manihot pruinosa	GP1B	28	Yes	63.0161	14.1021	67.494	9	7	9	5	100	71.4286	22.2222	28.5714
Cassava (Manihot esculenta)	Manihot pseudoglaziovii	GP2	4	No	─	3.66848	─	6	─	3	─	50	─	─	─
Cassava (Manihot esculenta)	Manihot purpureocostata	GP2	13	Yes	41.575	28.1992	25.2567	5	3	5	3	100	100	40	0
Cassava (Manihot esculenta)	Manihot pusilla	GP2	13	Yes	84.4046	32.5361	66.7688	3	3	3	3	100	100	0	0
Cassava (Manihot esculenta)	Manihot quinquefolia	GP2	0	─	─	─	─	─	─	─	─	─	─	─	─
Cassava (Manihot esculenta)	Manihot quinqueloba	GP2	11	No	─	6.80055	─	6	─	5	─	83.3333	─	─	─
Cassava (Manihot esculenta)	Manihot quinquepartita	GP2	56	Yes	71.4752	37.3809	88.861	17	14	17	13	100	92.8571	17.6471	7.14286
Cassava (Manihot esculenta)	Manihot reniformis	GP2	7	No	─	11.3433	─	9	─	9	─	100	─	─	─
Cassava (Manihot esculenta)	Manihot reptans	GP2	5	No	─	27.6596	─	4	─	4	─	100	─	─	─
Cassava (Manihot esculenta)	Manihot rhomboidea	GP2	39	Yes	40.6742	14.4167	42.8797	16	15	13	12	81.25	80	6.25	20
Cassava (Manihot esculenta)	Manihot rubricaulis	GP2	10	No	─	7.87487	─	8	─	8	─	100	─	─	─
Cassava (Manihot esculenta)	Manihot sagittatopartita	GP2	10	No	─	15.782	─	10	─	8	─	80	─	─	─
Cassava (Manihot esculenta)	Manihot salicifolia	GP2	22	Yes	9.94072	14.2929	11.2797	15	15	12	12	80	80	0	20
Cassava (Manihot esculenta)	Manihot sparsifolia	GP2	25	Yes	2.39929	14.3399	0	6	6	6	6	100	100	0	0
Cassava (Manihot esculenta)	Manihot stricta	GP2	10	Yes	78.7407	12.7313	90.5672	6	4	6	3	100	75	33.3333	25
Cassava (Manihot esculenta)	Manihot subspicata	GP2	4	No	─	22.6728	─	13	─	10	─	76.9231	─	─	─
Cassava (Manihot esculenta)	Manihot tenella	GP2	0	─	─	─	─	─	─	─	─	─	─	─	─
Cassava (Manihot esculenta)	Manihot tomatophylla	GP2	4	No	─	10.5781	─	5	─	4	─	80	─	─	─
Cassava (Manihot esculenta)	Manihot tomentosa	GP2	12	Yes	29.1969	13.3247	17.2517	6	6	4	4	66.6667	66.6667	0	33.3333
Cassava (Manihot esculenta)	Manihot triloba	GP2	0	─	─	─	─	─	─	─	─	─	─	─	─
Cassava (Manihot esculenta)	Manihot tripartita	GP2	141	Yes	16.8362	9.39978	17.5512	20	14	14	10	70	71.4286	30	28.5714
Cassava (Manihot esculenta)	Manihot variifolia	GP2	0	─	─	─	─	─	─	─	─	─	─	─	─
Cassava (Manihot esculenta)	Manihot violacea	GP2	39	Yes	47.103	13.6709	30.1083	9	8	8	6	88.8889	75	11.1111	25
Cassava (Manihot esculenta)	Manihot walkerae	GP2	2	No	─	4.93827	─	2	─	1	─	50	─	─	─
Cassava (Manihot esculenta)	Manihot websteri	GP2	4	No	─	6.74003	─	5	─	2	─	40	─	─	─
Cassava (Manihot esculenta)	Manihot weddelliana	GP2	2	No	─	41.7495	─	2	─	2	─	100	─	─	─
Cassava (Manihot esculenta)	Manihot xavantinensis	GP2	17	No	─	24.128	─	9	─	5	─	55.5556	─	─	─
Cassava (Manihot esculenta)	Manihot zehntneri	GP2	0	─	─	─	─	─	─	─	─	─	─	─	─
Alfalfa (Medicago sativa)	Medicago arborea	BREED_POTENTIAL	47	Yes	13.4849	56.0173	13.5839	24	22	19	18	79.1667	81.8182	8.33333	18.1818
Alfalfa (Medicago truncatula)	Medicago constricta	PGP2	255	Yes	30.8068	14.8924	35.8909	19	19	18	16	94.7368	84.2105	0	15.7895
Alfalfa (Medicago truncatula)	Medicago doliata	PGP1B	226	Yes	24.8835	33.7029	22.2206	19	17	19	16	100	94.1176	10.5263	5.88235
Alfalfa (Medicago truncatula)	Medicago italica	PGP1B	235	Yes	32.7254	32.1855	35.1473	23	21	22	20	95.6522	95.2381	8.69565	4.7619
Alfalfa (Medicago truncatula)	Medicago littoralis	PGP1B	831	Yes	15.2896	35.5905	11.9524	12	12	11	11	91.6667	91.6667	0	8.33333
Alfalfa (Medicago truncatula)	Medicago noeana	PGP2	95	Yes	63.9746	2.09857	84.8485	12	7	5	2	41.6667	28.5714	41.6667	71.4286
Alfalfa (Medicago sativa)	Medicago papillosa	BREED_POTENTIAL	18	Yes	31.5835	11.7736	27.7064	6	6	5	5	83.3333	83.3333	0	16.6667
Alfalfa (Medicago sativa)	Medicago prostrata	GP2	17	Yes	13.0206	51.2365	13.8898	27	27	27	27	100	100	0	0
Alfalfa (Medicago truncatula)	Medicago rigidula	PGP2	2015	Yes	12.7862	26.2448	9.31906	11	11	10	10	90.9091	90.9091	0	9.09091
Alfalfa (Medicago truncatula)	Medicago rigiduloides	PGP2	93	Yes	2.19826	4.96384	1.61625	12	12	9	9	75	75	0	25
Alfalfa (Medicago sativa)	Medicago rugosa	BREED_POTENTIAL	173	Yes	23.9793	18.3842	13.9799	10	10	9	9	90	90	0	10
Alfalfa (Medicago sativa)	Medicago sativa	GP1B	783	Yes	24.0934	27.2832	14.7835	25	24	23	23	92	95.8333	4	4.16667
Alfalfa (Medicago truncatula)	Medicago scutellata	BREED_POTENTIAL	308	Yes	25.6416	28.2814	25.1972	19	19	19	19	100	100	0	0
Alfalfa (Medicago truncatula)	Medicago soleirolii	PGP1B	10	No	─	2.85036	─	4	─	2	─	50	─	─	─
Alfalfa (Medicago truncatula)	Medicago truncatula	PGP1B	1433	Yes	12.0511	28.6006	11.2384	23	22	22	21	95.6522	95.4545	4.34783	4.54545
Alfalfa (Medicago truncatula)	Medicago turbinata	PGP1B	456	Yes	42.3893	19.3699	32.8234	17	17	16	16	94.1176	94.1176	0	5.88235
Kale (Brassica oleracea)	Moricandia arvensis	BREED_POTENTIAL	27	Yes	12.1748	38.7698	18.5894	20	20	15	15	75	75	0	25
Banana/Plantain (Musa acuminata; Musa balbisiana)	Musa acuminata	GP1B	82	Yes	16.6533	18.8331	15.8558	12	11	9	9	75	81.8182	8.33333	18.1818
Banana/Plantain (Musa acuminata; Musa balbisiana)	Musa balbisiana	GP1B	25	No	─	9.82049	─	13	─	10	─	76.9231	─	─	─
Banana/Plantain (Musa acuminata; Musa balbisiana)	Musa banksii	GP1B	103	Yes	7.35337	10.7265	12.7796	7	7	6	6	85.7143	85.7143	0	14.2857
Banana/Plantain (Musa acuminata; Musa balbisiana)	Musa basjoo	BREED_CONFIRMED	5	No	─	20.5882	─	6	─	6	─	100	─	─	─
Banana/Plantain (Musa acuminata; Musa balbisiana; Musa textilis)	Musa bukensis	TG2	2	No	─	0	─	5	─	0	─	0	─	─	─
Banana/Plantain (Musa acuminata; Musa balbisiana)	Musa flaviflora	GP2	0	─	─	─	─	─	─	─	─	─	─	─	─
Banana/Plantain (Musa acuminata; Musa balbisiana)	Musa itinerans	BREED_CONFIRMED	40	Yes	18.1857	14.3746	12.6085	11	10	9	8	81.8182	80	9.09091	20
Banana/Plantain (Musa acuminata; Musa balbisiana; Musa textilis)	Musa jackeyi	TG2	17	No	─	51.8135	─	9	─	9	─	100	─	─	─
Banana/Plantain (Musa acuminata; Musa balbisiana; Musa textilis)	Musa lododensis	TG2	0	─	─	─	─	─	─	─	─	─	─	─	─
Banana/Plantain (Musa acuminata; Musa balbisiana; Musa textilis)	Musa maclayi	TG2	28	Yes	23.5308	3.77799	46.2963	26	25	19	17	73.0769	68	3.84615	32
Banana/Plantain (Musa acuminata; Musa balbisiana)	Musa nagensium	BREED_CONFIRMED	4	No	─	7.62066	─	4	─	2	─	50	─	─	─
Banana/Plantain (Musa acuminata; Musa balbisiana; Musa textilis)	Musa peekelii	TG2	19	No	─	3.66972	─	15	─	8	─	53.3333	─	─	─
Banana/Plantain (Musa acuminata; Musa balbisiana)	Musa schizocarpa	GP2	57	Yes	55.0737	3.53479	58.3113	15	14	13	12	86.6667	85.7143	6.66667	14.2857
Banana/Plantain (Musa acuminata; Musa balbisiana)	Musa sikkimensis	BREED_CONFIRMED	8	No	─	52.3119	─	4	─	4	─	100	─	─	─
Banana/Plantain (Musa acuminata; Musa balbisiana)	Musa textilis	GP2	19	No	─	19.6325	─	21	─	17	─	80.9524	─	─	─
Banana/Plantain (Musa acuminata; Musa balbisiana)	Musa yunnanensis	GP2	22	Yes	25.5174	9.28099	17.931	5	3	3	3	60	100	40	0
Olive (Olea europaea)	Olea europaea	GP1B	122	Yes	44.8963	31.9181	41.1719	20	18	18	15	90	83.3333	10	16.6667
Rape (Brassica napus)	Orychophragmus violaceus	BREED_POTENTIAL	0	─	─	─	─	─	─	─	─	─	─	─	─
Rice (Oryza sativa; Oryza glaberrima)	Oryza alta	GP2	39	Yes	14.3362	22.7333	9.38529	18	16	15	15	83.3333	93.75	11.1111	6.25
Rice (Oryza sativa; Oryza glaberrima)	Oryza australiensis	GP2	226	Yes	31.7878	13.0656	45.9823	13	4	8	3	61.5385	75	69.2308	25
Rice (Oryza sativa; Oryza glaberrima)	Oryza barthii	GP1B	466	Yes	17.6998	18.0195	18.9819	26	26	25	24	96.1538	92.3077	0	7.69231
Rice (Oryza sativa; Oryza glaberrima)	Oryza brachyantha	GP2	29	No	─	25.0513	─	12	─	8	─	66.6667	─	─	─
Rice (Oryza sativa; Oryza glaberrima)	Oryza coarctata	EXPERT	1	No	─	1.53453	─	2	─	1	─	50	─	─	─
Rice (Oryza sativa; Oryza glaberrima)	Oryza eichingeri	GP2	27	Yes	18.4831	28.3163	15.0662	25	25	23	23	92	92	0	8
Rice (Oryza sativa; Oryza glaberrima)	Oryza glaberrima	GP1B	369	Yes	62.9591	17.405	69.5487	24	20	21	19	87.5	95	16.6667	5
Rice (Oryza sativa; Oryza glaberrima)	Oryza glumipatula	GP1B	39	Yes	1.56726	45.1613	2.19003	9	9	9	9	100	100	0	0
Rice (Oryza sativa; Oryza glaberrima)	Oryza grandiglumis	GP2	25	Yes	0.911335	36.807	1.00417	13	13	12	12	92.3077	92.3077	0	7.69231
Rice (Oryza sativa; Oryza glaberrima)	Oryza latifolia	GP2	204	Yes	8.46625	18.2028	9.37634	25	25	24	24	96	96	0	4
Rice (Oryza sativa; Oryza glaberrima)	Oryza longiglumis	EXPERT	8	No	─	1.49961	─	6	─	2	─	33.3333	─	─	─
Rice (Oryza sativa; Oryza glaberrima)	Oryza longistaminata	GP1B	577	Yes	9.26637	27.016	6.98404	24	24	24	24	100	100	0	0
Rice (Oryza sativa; Oryza glaberrima)	Oryza malampuzhaensis	GP2	0	─	─	─	─	─	─	─	─	─	─	─	─
Rice (Oryza sativa; Oryza glaberrima)	Oryza meridionalis	GP1B	170	Yes	6.52328	27.8905	6.87907	6	5	5	5	83.3333	100	16.6667	0
Rice (Oryza sativa; Oryza glaberrima)	Oryza meyeriana	EXPERT	94	Yes	19.9857	18.0531	11.9053	12	12	10	9	83.3333	75	0	25
Rice (Oryza sativa; Oryza glaberrima)	Oryza minuta	GP2	44	Yes	62.9231	17.0769	79.7297	21	20	11	5	52.381	25	4.7619	75
Rice (Oryza sativa; Oryza glaberrima)	Oryza nivara	GP1B	1816	Yes	81.2148	11.2462	73.5185	11	8	11	7	100	87.5	27.2727	12.5
Rice (Oryza sativa; Oryza glaberrima)	Oryza officinalis	GP2	264	Yes	8.61828	11.8272	5.92936	17	16	12	12	70.5882	75	5.88235	25
Rice (Oryza sativa; Oryza glaberrima)	Oryza punctata	GP2	80	Yes	6.38035	22.8559	4.13156	26	26	24	24	92.3077	92.3077	0	7.69231
Rice (Oryza sativa; Oryza glaberrima)	Oryza rhizomatis	GP2	19	Yes	21.0884	56.4626	16.4659	8	6	6	5	75	83.3333	25	16.6667
Rice (Oryza sativa; Oryza glaberrima)	Oryza ridleyi	BREED_CONFIRMED	32	Yes	4.08213	7.9393	4.27615	21	19	15	14	71.4286	73.6842	9.52381	26.3158
Rice (Oryza sativa; Oryza glaberrima)	Oryza rufipogon	GP1B	1364	Yes	5.88017	15.5249	4.85384	18	18	17	17	94.4444	94.4444	0	5.55556
Rice (Oryza sativa; Oryza glaberrima)	Oryza schlechteri	EXPERT	4	No	─	0.288184	─	14	─	1	─	7.14286	─	─	─
Rice (Oryza sativa; Oryza glaberrima)	Oryza schweinfurthiana	GP2	0	─	─	─	─	─	─	─	─	─	─	─	─
Broom millet (Panicum miliaceum)	Panicum aquaticum	TG3	11	Yes	17.0676	28.6069	23.4995	23	23	22	22	95.6522	95.6522	0	4.34783
Broom millet (Panicum miliaceum)	Panicum bergii	TG2	144	Yes	27.7432	6.59415	35.6361	17	14	14	12	82.3529	85.7143	17.6471	14.2857
Broom millet (Panicum miliaceum)	Panicum cervicatum	TG3	39	Yes	39.3361	17.9821	25.1994	22	22	21	20	95.4545	90.9091	0	9.09091
Broom millet (Panicum miliaceum)	Panicum chloroleucum	TG3	31	Yes	4.4145	34.8397	7.06902	9	8	6	6	66.6667	75	11.1111	25
Broom millet (Panicum miliaceum)	Panicum dichotomiflorum	TG3	423	Yes	46.7828	14.2691	43.3709	23	20	21	19	91.3043	95	13.0435	5
Broom millet (Panicum miliaceum)	Panicum elephantipes	TG3	64	Yes	56.3559	11.7691	57.7269	23	20	21	19	91.3043	95	13.0435	5
Broom millet (Panicum miliaceum)	Panicum fauriei	TG2	8	No	─	23.1969	─	6	─	6	─	100	─	─	─
Broom millet (Panicum miliaceum)	Panicum miliaceum	TG1B	24	Yes	26.304	8.69291	23.5684	25	24	24	21	96	87.5	4	12.5
Broom millet (Panicum miliaceum)	Panicum mystasipum	TG3	0	─	─	─	─	─	─	─	─	─	─	─	─
Broom millet (Panicum miliaceum)	Panicum nephelophilum	TG2	9	No	─	26.7823	─	10	─	10	─	100	─	─	─
Broom millet (Panicum miliaceum)	Panicum olyroides	TG3	60	Yes	61.1391	14.3509	63.2498	21	19	16	14	76.1905	73.6842	9.52381	26.3158
Broom millet (Panicum miliaceum)	Panicum pedersenii	TG3	137	No	─	16.5145	─	1	─	1	─	100	─	─	─
Broom millet (Panicum miliaceum)	Panicum racemosum	TG3	39	Yes	12.1671	10.5788	14.5619	12	12	11	11	91.6667	91.6667	0	8.33333
Broom millet (Panicum miliaceum)	Panicum repens	TG3	112	Yes	52.1888	24.4372	49.7414	22	22	20	20	90.9091	90.9091	0	9.09091
Broom millet (Panicum miliaceum)	Panicum rudgei	TG3	78	Yes	20.5251	20.8018	20.0989	14	12	14	12	100	100	14.2857	0
Broom millet (Panicum miliaceum)	Panicum stramineum	TG2	42	Yes	3.97178	9.06516	5.49388	14	13	11	11	78.5714	84.6154	7.14286	15.3846
Broom millet (Panicum miliaceum)	Panicum tricholaenoides	TG3	33	Yes	25.0639	9.70816	41.7452	13	11	12	10	92.3077	90.9091	15.3846	9.09091
Broom millet (Panicum miliaceum)	Panicum virgatum	TG3	182	Yes	25.4032	16.4131	23.3956	17	17	15	14	88.2353	82.3529	0	17.6471
Sugarbeet (Beta vulgaris)	Patellifolia patellaris	BREED_POTENTIAL	112	Yes	17.6626	52.0624	19.7562	21	16	19	14	90.4762	87.5	23.8095	12.5
Sugarbeet (Beta vulgaris)	Patellifolia procumbens	BREED_POTENTIAL	61	Yes	23.0072	86.5942	20.0837	5	5	5	5	100	100	0	0
Sugarbeet (Beta vulgaris)	Patellifolia webbiana	BREED_POTENTIAL	22	No	─	17.4905	─	9	─	6	─	66.6667	─	─	─
Pearl millet (Pennisetum glaucum)	Pennisetum glaucum	GP1B	5	No	─	0	─	4	─	0	─	0	─	─	─
Pearl millet (Pennisetum glaucum)	Pennisetum mollisimum	EXPERT	13	Yes	0.125877	9.1424	0	10	10	3	3	30	30	0	70
Pearl millet (Pennisetum glaucum)	Pennisetum orientale	BREED_CONFIRMED	118	Yes	17.6756	8.78014	13.1904	26	25	19	18	73.0769	72	3.84615	28
Pearl millet (Pennisetum glaucum)	Pennisetum polystachion	EXPERT	174	Yes	23.2261	20.8185	22.0476	23	23	23	22	100	95.6522	0	4.34783
Pearl millet (Pennisetum glaucum)	Pennisetum purpureum	GP2	145	Yes	37.3155	24.5136	32.8597	27	27	27	27	100	100	0	0
Pearl millet (Pennisetum glaucum)	Pennisetum schweinfurthii	EXPERT	10	Yes	0.358861	8.65345	0	18	18	6	6	33.3333	33.3333	0	66.6667
Pearl millet (Pennisetum glaucum)	Pennisetum squamulatum	GP2	11	No	─	24.1869	─	22	─	17	─	77.2727	─	─	─
Pearl millet (Pennisetum glaucum)	Pennisetum stenostachyum	GP1B	0	─	─	─	─	─	─	─	─	─	─	─	─
Pearl millet (Pennisetum glaucum)	Pennisetum violaceum	EXPERT	568	Yes	24.7792	9.37984	18.9723	16	16	12	11	75	68.75	0	31.25
Avocado (Persea americana)	Persea americana	GP1B	83	Yes	63.4977	22.515	60.9647	22	18	20	17	90.9091	94.4444	18.1818	5.55556
Avocado (Persea americana)	Persea schiedeana	BREED_CONFIRMED	28	Yes	19.0249	31.5838	14.9399	17	17	17	16	100	94.1176	0	5.88235
Phaseolus beans (Phaseolus acutifolius)	Phaseolus acutifolius	GP1B	398	Yes	4.97437	13.8648	6.37066	9	9	7	7	77.7778	77.7778	0	22.2222
Phaseolus beans (Phaseolus vulgaris)	Phaseolus albescens	GP2	11	No	─	9.10398	─	10	─	6	─	60	─	─	─
Phaseolus beans (Phaseolus lunatus)	Phaseolus augusti	GP2	71	Yes	21.0506	13.2057	26.0223	12	11	11	10	91.6667	90.9091	8.33333	9.09091
Phaseolus beans (Phaseolus coccineus; Phaseolus vulgaris)	Phaseolus coccineus	GP1B; GP2	28	Yes	48.0874	21.8552	34.8345	13	12	13	11	100	91.6667	7.69231	8.33333
Phaseolus beans (Phaseolus dumosus; Phaseolus vulgaris)	Phaseolus costaricensis	GP2; GP2	49	Yes	25.9091	60.4545	17.2932	9	5	6	3	66.6667	60	44.4444	40
Phaseolus beans (Phaseolus dumosus; Phaseolus vulgaris; Phaseolus coccineus)	Phaseolus dumosus	GP1B; GP2; GP2	56	Yes	31.4386	17.9577	17.0868	8	8	6	5	75	62.5	0	37.5
Phaseolus beans (Phaseolus lunatus)	Phaseolus longiplacentifer	GP2	1	No	─	20.6718	─	5	─	5	─	100	─	─	─
Phaseolus beans (Phaseolus lunatus)	Phaseolus lunatus	GP1B	781	Yes	9.21273	23.4072	9.74018	23	23	20	20	86.9565	86.9565	0	13.0435
Phaseolus beans (Phaseolus lunatus)	Phaseolus mollis	GP2	1	No	─	0	─	3	─	0	─	0	─	─	─
Phaseolus beans (Phaseolus lunatus)	Phaseolus pachyrrhizoides	GP2	38	Yes	5.70108	12.943	1.19048	8	8	4	4	50	50	0	50
Phaseolus beans (Phaseolus acutifolius)	Phaseolus parvifolius	GP2	71	Yes	14.895	16.2476	9.79432	18	18	15	14	83.3333	77.7778	0	22.2222
Phaseolus beans (Phaseolus vulgaris)	Phaseolus persistentus	GP2	3	No	─	30.0792	─	10	─	6	─	60	─	─	─
Phaseolus beans (Phaseolus dumosus; Phaseolus vulgaris; Phaseolus coccineus)	Phaseolus vulgaris	GP2; GP1B; GP2	102	Yes	25.5391	20.4559	18.7287	17	17	16	15	94.1176	88.2353	0	11.7647
Date palm (Phoenix dactylifera)	Phoenix acaulis	GP2	6	No	─	20.4868	─	7	─	5	─	71.4286	─	─	─
Date palm (Phoenix dactylifera)	Phoenix andamanensis	GP2	1	No	─	0	─	2	─	0	─	0	─	─	─
Date palm (Phoenix dactylifera)	Phoenix atlantica	GP2	0	─	─	─	─	─	─	─	─	─	─	─	─
Date palm (Phoenix dactylifera)	Phoenix caespitosa	GP2	2	No	─	1.42857	─	4	─	1	─	25	─	─	─
Date palm (Phoenix dactylifera)	Phoenix canariensis	GP2	219	Yes	21.6092	87.5862	19.1601	3	3	3	3	100	100	0	0
Date palm (Phoenix dactylifera)	Phoenix loureiroi	GP2	16	Yes	2.60966	12.0311	1.4616	11	10	8	7	72.7273	70	9.09091	30
Date palm (Phoenix dactylifera)	Phoenix paludosa	GP2	11	No	─	11.1024	─	8	─	4	─	50	─	─	─
Date palm (Phoenix dactylifera)	Phoenix pusilla	GP2	4	No	─	16.205	─	5	─	4	─	80	─	─	─
Date palm (Phoenix dactylifera)	Phoenix reclinata	GP2	95	Yes	26.9711	21.1221	25.4768	22	22	21	21	95.4545	95.4545	0	4.54545
Date palm (Phoenix dactylifera)	Phoenix roebelenii	GP2	0	─	─	─	─	─	─	─	─	─	─	─	─
Date palm (Phoenix dactylifera)	Phoenix rupicola	GP2	0	─	─	─	─	─	─	─	─	─	─	─	─
Date palm (Phoenix dactylifera)	Phoenix sylvestris	GP2	0	─	─	─	─	─	─	─	─	─	─	─	─
Date palm (Phoenix dactylifera)	Phoenix theophrasti	GP2	10	No	─	14.1061	─	14	─	6	─	42.8571	─	─	─
Pimenta (Pimenta dioica)	Pimenta dioica	TG1B	22	Yes	31.9309	41.168	19.8444	8	7	6	6	75	85.7143	12.5	14.2857
Black pepper (Piper nigrum)	Piper attenuatum	BREED_CONFIRMED	0	─	─	─	─	─	─	─	─	─	─	─	─
Black pepper (Piper nigrum)	Piper bababudani	PGP1B	0	─	─	─	─	─	─	─	─	─	─	─	─
Black pepper (Piper nigrum)	Piper barberi	BREED_CONFIRMED	0	─	─	─	─	─	─	─	─	─	─	─	─
Black pepper (Piper nigrum)	Piper divaricatum	BREED_CONFIRMED	124	Yes	70.6131	40.1529	81.9239	19	16	18	15	94.7368	93.75	15.7895	6.25
Black pepper (Piper nigrum)	Piper galeatum	PGP1B	0	─	─	─	─	─	─	─	─	─	─	─	─
Black pepper (Piper nigrum)	Piper nigrum	PGP1B	1	No	─	16.9811	─	3	─	3	─	100	─	─	─
Black pepper (Piper nigrum)	Piper sugandhi	PGP1B	0	─	─	─	─	─	─	─	─	─	─	─	─
Black pepper (Piper nigrum)	Piper trichostachyon	PGP1B	2	No	─	5.85106	─	4	─	3	─	75	─	─	─
Black pepper (Piper nigrum)	Piper wightii	PGP1B	1	No	─	26.2735	─	2	─	2	─	100	─	─	─
Pistachio (Pistacia vera)	Pistacia atlantica	GP2	86	Yes	34.0128	13.1671	28.0547	18	17	18	17	100	100	5.55556	0
Pistachio (Pistacia vera)	Pistacia chinensis	GP2	26	Yes	7.99624	8.35502	8.00774	17	16	11	9	64.7059	56.25	5.88235	43.75
Pistachio (Pistacia vera)	Pistacia eurycarpa	GP2	7	No	─	13.0224	─	12	─	8	─	66.6667	─	─	─
Pistachio (Pistacia vera)	Pistacia integerrima	GP2	4	No	─	37.0203	─	5	─	1	─	20	─	─	─
Pistachio (Pistacia vera)	Pistacia khinjuk	GP2	24	Yes	18.3647	6.28455	16.3435	19	14	15	13	78.9474	92.8571	26.3158	7.14286
Pistachio (Pistacia vera)	Pistacia lentiscus	GP2	411	Yes	20.9645	45.0101	21.2928	18	18	17	17	94.4444	94.4444	0	5.55556
Pistachio (Pistacia vera)	Pistacia mexicana	GP2	31	Yes	64.081	14.2634	68.1106	19	17	18	14	94.7368	82.3529	10.5263	17.6471
Pistachio (Pistacia vera)	Pistacia terebinthus	GP2	241	Yes	19.9717	50.3025	17.1653	19	17	17	15	89.4737	88.2353	10.5263	11.7647
Pistachio (Pistacia vera)	Pistacia texana	GP2	7	No	─	20.9604	─	5	─	3	─	60	─	─	─
Pistachio (Pistacia vera)	Pistacia vera	GP1B	39	Yes	5.902	7.45515	4.47917	13	13	10	10	76.9231	76.9231	0	23.0769
Pistachio (Pistacia vera)	Pistacia weinmannifolia	GP2	14	Yes	29.8656	15.2914	24.5787	14	14	14	14	100	100	0	0
Pistachio (Pistacia vera)	Pistacia xsaportae	BREED_CONFIRMED	12	No	─	62.4412	─	15	─	15	─	100	─	─	─
Garden pea (Pisum sativum)	Pisum abyssinicum	GP2	29	Yes	44.1983	12.2958	55.4054	3	3	2	1	66.6667	33.3333	0	66.6667
Garden pea (Pisum sativum)	Pisum fulvum	GP2	139	Yes	13.5712	8.44433	18.4524	18	18	16	14	88.8889	77.7778	0	22.2222
Garden pea (Pisum sativum)	Pisum sativum	GP1B	172	Yes	9.28754	27.7464	8.62114	12	12	11	11	91.6667	91.6667	0	8.33333
Citrus fruits (Citrus sinensis; Citrus paradisi; Citrus reticulata)	Poncirus trifoliata	BREED_CONFIRMED	1	No	─	3.51288	─	1	─	1	─	100	─	─	─
Peach; Japanese plum (Prunus persica; Prunus salicina)	Prunus americana	GP2; GP2	155	Yes	46.5486	19.0844	45.2966	9	9	9	9	100	100	0	0
Japanese plum (Prunus salicina)	Prunus andersonii	BREED_CONFIRMED	180	Yes	2.79571	32.3211	4.62729	5	5	5	5	100	100	0	0
Japanese plum (Prunus salicina)	Prunus angustifolia	GP2	60	Yes	12.5598	16.3296	13.185	5	4	4	3	80	75	20	25
Almond (Prunus dulcis)	Prunus arabica	BREED_CONFIRMED	7	No	─	0.56872	─	14	─	2	─	14.2857	─	─	─
Almond (Prunus dulcis)	Prunus argentea	GP1B	4	No	─	0	─	6	─	0	─	0	─	─	─
Apricot; (Prunus armeniaca)	Prunus armeniaca	GP1B	0	─	─	─	─	─	─	─	─	─	─	─	─
Sweet cherry (Prunus avium)	Prunus avium	GP1B	318	Yes	14.6311	50.972	12.4316	13	13	13	13	100	100	0	0
Japanese plum (Prunus salicina)	Prunus bifrons	BREED_CONFIRMED	0	─	─	─	─	─	─	─	─	─	─	─	─
Plum (Prunus domestica)	Prunus bokhariensis	GP1B	0	─	─	─	─	─	─	─	─	─	─	─	─
Almond (Prunus dulcis)	Prunus brahuica	GP2	22	Yes	14.6867	2.41313	26.0771	12	12	8	7	66.6667	58.3333	0	41.6667
Apricot; Peach (Prunus armeniaca; Prunus persica)	Prunus brigantina	GP1B; GP1B	0	─	─	─	─	─	─	─	─	─	─	─	─
Almond (Prunus dulcis)	Prunus bucharica	GP1B	0	─	─	─	─	─	─	─	─	─	─	─	─
Sweet cherry; Sour cherry (Prunus avium; Prunus cerasus)	Prunus canescens	BREED_CONFIRMED; BREED_CONFIRMED	0	─	─	─	─	─	─	─	─	─	─	─	─
Almond (Prunus dulcis)	Prunus carduchorum	GP1B	1	No	─	2.56959	─	6	─	4	─	66.6667	─	─	─
Myrobalan plum; Peach; Japanese plum (Prunus cerasifera; Prunus persica; Prunus salicina)	Prunus cerasifera	GP1B; GP2; GP2	28	Yes	24.7547	17.4821	12.7599	15	14	14	14	93.3333	100	6.66667	0
Sweet cherry (Prunus avium)	Prunus cerasoides	BREED_CONFIRMED	16	Yes	30.3425	15.7256	32.1831	18	18	17	17	94.4444	94.4444	0	5.55556
Japanese plum (Prunus salicina)	Prunus cocomilia	BREED_CONFIRMED	4	No	─	52.5316	─	5	─	5	─	100	─	─	─
Sweet cherry (Prunus avium)	Prunus concinna	BREED_CONFIRMED	0	─	─	─	─	─	─	─	─	─	─	─	─
Sweet cherry (Prunus avium)	Prunus cornuta	BREED_CONFIRMED	17	No	─	26.0987	─	12	─	8	─	66.6667	─	─	─
Peach; Almond (Prunus persica; Prunus dulcis)	Prunus davidiana	GP1B; GP1B	4	No	─	15.8367	─	7	─	7	─	100	─	─	─
Sweet cherry; Sour cherry (Prunus avium; Prunus cerasus)	Prunus dielsiana	BREED_CONFIRMED; BREED_CONFIRMED	14	No	─	16.9685	─	4	─	4	─	100	─	─	─
Peach; Almond (Prunus persica; Prunus dulcis)	Prunus dulcis	GP2; GP1B	38	Yes	10.4825	9.13743	15.68	16	16	12	11	75	68.75	0	31.25
Almond (Prunus dulcis)	Prunus eburnea	GP1B	0	─	─	─	─	─	─	─	─	─	─	─	─
Almond (Prunus dulcis)	Prunus elaeagrifolia	GP1B	4	No	─	10.1208	─	13	─	9	─	69.2308	─	─	─
Sweet cherry (Prunus avium)	Prunus emarginata	GP2	1152	Yes	7.36104	28.2771	9.01986	15	15	15	15	100	100	0	0
Peach; Almond (Prunus persica; Prunus dulcis)	Prunus fenzliana	GP2; GP1B	10	Yes	99.6303	18.3919	100	6	1	6	0	100	0	83.3333	100
Peach (Prunus persica)	Prunus ferganensis	GP2	0	─	─	─	─	─	─	─	─	─	─	─	─
Japanese plum (Prunus salicina)	Prunus fremontii	BREED_CONFIRMED	153	Yes	24.5239	38.714	30.85	5	5	5	5	100	100	0	0
Sweet cherry (Prunus avium)	Prunus fruticosa	GP2	4	No	─	50.6381	─	14	─	14	─	100	─	─	─
Japanese plum (Prunus salicina)	Prunus glandulosa	BREED_CONFIRMED	1	No	─	1.41509	─	4	─	1	─	25	─	─	─
Japanese plum (Prunus salicina)	Prunus gracilis	GP2	11	No	─	6.20301	─	5	─	3	─	60	─	─	─
Almond (Prunus dulcis)	Prunus haussknechtii	GP1B	0	─	─	─	─	─	─	─	─	─	─	─	─
Peach (Prunus persica)	Prunus havardii	GP2	1	No	─	80.8153	─	7	─	7	─	100	─	─	─
Myrobalan plum; Japanese plum (Prunus cerasifera; Prunus salicina)	Prunus hortulana	GP2; GP2	16	No	─	17.8941	─	4	─	3	─	75	─	─	─
Peach (Prunus persica)	Prunus incana	BREED_CONFIRMED	9	No	─	28.5854	─	5	─	4	─	80	─	─	─
Sweet cherry (Prunus avium)	Prunus incisa	BREED_CONFIRMED	15	No	─	68.1429	─	19	─	18	─	94.7368	─	─	─
Japanese plum (Prunus salicina)	Prunus jacquemontii	BREED_CONFIRMED	16	Yes	44.6261	10.2068	45.8579	12	11	8	7	66.6667	63.6364	8.33333	36.3636
Peach; Sour cherry (Prunus persica; Prunus cerasus)	Prunus japonica	BREED_CONFIRMED; BREED_CONFIRMED	0	─	─	─	─	─	─	─	─	─	─	─	─
Peach; Almond (Prunus persica; Prunus dulcis)	Prunus kansuensis	GP2; GP2	1	No	─	53.38	─	2	─	1	─	50	─	─	─
Almond (Prunus dulcis)	Prunus korshinskyi	GP1B	0	─	─	─	─	─	─	─	─	─	─	─	─
Almond (Prunus dulcis)	Prunus kotschyi	GP1B	4	No	─	2.72277	─	9	─	4	─	44.4444	─	─	─
Almond (Prunus dulcis)	Prunus kuramica	GP1B	18	Yes	35.0865	6.52017	13.8122	11	6	4	3	36.3636	50	45.4545	50
Almond (Prunus dulcis)	Prunus lycioides	GP1B	11	No	─	14.3388	─	10	─	8	─	80	─	─	─
Sour cherry (Prunus cerasus)	Prunus maackii	GP2	3	No	─	12.2252	─	9	─	7	─	77.7778	─	─	─
Sweet cherry (Prunus avium)	Prunus mahaleb	GP2	109	Yes	32.2929	41.728	26.0002	25	19	22	17	88	89.4737	24	10.5263
Apricot (Prunus armeniaca)	Prunus mandshurica	GP2	4	No	─	15.1555	─	10	─	8	─	80	─	─	─
Peach; Plum (Prunus persica; Prunus domestica)	Prunus maritima	BREED_CONFIRMED; BREED_CONFIRMED	21	Yes	69.3761	59.2707	65.53	3	3	3	3	100	100	0	0
Japanese plum (Prunus salicina)	Prunus mexicana	GP2	17	Yes	0.328294	9.45433	0.397389	7	7	7	7	100	100	0	0
Peach (Prunus persica)	Prunus minutiflora	GP2	7	No	─	1.06132	─	4	─	2	─	50	─	─	─
Peach; Almond (Prunus persica; Prunus dulcis)	Prunus mira	GP1B; GP2	3	No	─	25.099	─	8	─	6	─	75	─	─	─
Apricot (Prunus armeniaca)	Prunus mume	GP2	4	No	─	12.6572	─	5	─	4	─	80	─	─	─
Myrobalan plum; Japanese plum (Prunus cerasifera; Prunus salicina)	Prunus murrayana	GP2; GP2	3	No	─	0	─	3	─	0	─	0	─	─	─
Japanese plum; Plum (Prunus salicina; Prunus domestica)	Prunus nigra	BREED_CONFIRMED; BREED_CONFIRMED	17	Yes	15.0135	21.413	17.8623	6	6	6	6	100	100	0	0
Sweet cherry (Prunus avium)	Prunus nipponica	GP2	13	Yes	7.41139	48.7745	5.18519	7	7	6	6	85.7143	85.7143	0	14.2857
Sour cherry (Prunus cerasus)	Prunus padus	BREED_CONFIRMED	10	No	─	51.2061	─	9	─	8	─	88.8889	─	─	─
Almond (Prunus dulcis)	Prunus pendunculata	GP2	0	─	─	─	─	─	─	─	─	─	─	─	─
Sweet cherry; Sour cherry (Prunus avium; Prunus cerasus)	Prunus pensylvanica	BREED_CONFIRMED; BREED_CONFIRMED	86	Yes	20.2284	23.9584	17.642	16	15	16	15	100	100	6.25	0
Sweet cherry (Prunus avium)	Prunus pleiocerasus	GP2	4	No	─	21.2941	─	11	─	10	─	90.9091	─	─	─
Myrobalan plum (Prunus cerasifera)	Prunus prostrata	GP2	25	No	─	44.4998	─	15	─	12	─	80	─	─	─
Sweet cherry (Prunus avium)	Prunus pseudocerasus	GP2	6	No	─	10.632	─	7	─	5	─	71.4286	─	─	─
Peach; Myrobalan plum; Japanese plum (Prunus persica; Prunus cerasifera; Prunus salicina)	Prunus pumila	GP2; GP2; GP2	31	Yes	63.9089	17.8535	57.2878	11	9	11	9	100	100	18.1818	0
Japanese plum (Prunus salicina)	Prunus ramburii	GP2	8	No	─	49.2527	─	13	─	13	─	100	─	─	─
Myrobalan plum; Japanese plum (Prunus cerasifera; Prunus salicina)	Prunus rivularis	GP2; GP2	11	No	─	0.823529	─	3	─	2	─	66.6667	─	─	─
Myrobalan plum; Japanese plum; Peach; Apricot (Prunus cerasifera; Prunus salicina; Prunus persica; Prunus armeniaca)	Prunus salicina	GP2; GP1B; GP2; GP2	0	─	─	─	─	─	─	─	─	─	─	─	─
Almond (Prunus dulcis)	Prunus scoparia	GP2	12	No	─	9.18544	─	5	─	5	─	100	─	─	─
Sweet cherry (Prunus avium)	Prunus serrula	GP2	16	No	─	23.9535	─	1	─	1	─	100	─	─	─
Sweet cherry (Prunus avium)	Prunus serrulata	BREED_CONFIRMED	12	Yes	38.8469	18.0554	23.1882	12	11	11	11	91.6667	100	8.33333	0
Apricot (Prunus armeniaca)	Prunus sibirica	GP1B	1	No	─	0	─	1	─	0	─	0	─	─	─
Peach; Japanese plum (Prunus persica; Prunus salicina)	Prunus simonii	GP2; GP2	0	─	─	─	─	─	─	─	─	─	─	─	─
Japanese plum; Plum (Prunus salicina; Prunus domestica)	Prunus spinosa	GP2; GP2	1876	Yes	38.9287	57.1195	35.1926	11	11	11	11	100	100	0	0
Almond (Prunus dulcis)	Prunus spinosissima	GP2	5	No	─	23.43	─	9	─	7	─	77.7778	─	─	─
Plum (Prunus domestica)	Prunus subcordata	BREED_CONFIRMED	210	Yes	7.97537	28.0132	10.0381	13	13	11	11	84.6154	84.6154	0	15.3846
Sweet cherry (Prunus avium)	Prunus subhirtella	BREED_CONFIRMED	0	─	─	─	─	─	─	─	─	─	─	─	─
Almond (Prunus dulcis)	Prunus tangutica	GP2	2	No	─	20.2915	─	5	─	3	─	60	─	─	─
Peach; Almond (Prunus persica; Prunus dulcis)	Prunus tenella	GP2; GP2	5	No	─	55.5255	─	11	─	10	─	90.9091	─	─	─
Japanese plum (Prunus salicina)	Prunus texana	GP2	1	No	─	5.92593	─	2	─	2	─	100	─	─	─
Peach (Prunus persica)	Prunus tomentosa	GP2	16	No	─	16.3623	─	17	─	12	─	70.5882	─	─	─
Almond (Prunus dulcis)	Prunus trichamygdalus	GP1B	2	No	─	4.49871	─	9	─	3	─	33.3333	─	─	─
Almond (Prunus dulcis)	Prunus triloba	GP1B	0	─	─	─	─	─	─	─	─	─	─	─	─
Almond (Prunus dulcis)	Prunus turcomanica	GP1B	0	─	─	─	─	─	─	─	─	─	─	─	─
Japanese plum (Prunus salicina)	Prunus umbellata	GP2	77	Yes	12.2463	16.3688	12.3426	9	7	8	7	88.8889	100	22.2222	0
Myrobalan plum (Prunus cerasifera)	Prunus ursina	GP2	2	No	─	19.4771	─	8	─	7	─	87.5	─	─	─
Japanese plum (Prunus salicina)	Prunus ussuriensis	GP1B	0	─	─	─	─	─	─	─	─	─	─	─	─
Peach; Almond (Prunus persica; Prunus dulcis)	Prunus webbii	GP2; GP1B	2	No	─	66.0537	─	9	─	9	─	100	─	─	─
Sweet cherry (Prunus avium)	Prunus xeminens	BREED_CONFIRMED	39	No	─	70.8556	─	9	─	9	─	100	─	─	─
Pears (Pyrus communis; Pyrus pyrifolia)	Pyrus betulifolia	GP2	5	No	─	4.9	─	5	─	2	─	40	─	─	─
Pears (Pyrus communis)	Pyrus boissieriana	BREED_CONFIRMED	1	No	─	35.1171	─	5	─	4	─	80	─	─	─
Pears (Pyrus communis; Pyrus pyrifolia)	Pyrus calleryana	GP2	8	No	─	12.2041	─	4	─	3	─	75	─	─	─
Pears (Pyrus communis)	Pyrus communis	GP1B	70	Yes	0.808646	42.7024	1.0663	9	9	9	9	100	100	0	0
Pears (Pyrus communis)	Pyrus cordata	GP2	94	Yes	15.8956	53.3107	16.2657	17	16	17	16	100	100	5.88235	0
Pears (Pyrus communis)	Pyrus cossonii	GP1B	2	No	─	3.74787	─	6	─	3	─	50	─	─	─
Pears (Pyrus communis)	Pyrus dimorphophylla	GP2	4	No	─	63.9798	─	8	─	8	─	100	─	─	─
Pears (Pyrus communis)	Pyrus elaeagrifolia	GP2	12	Yes	29.7322	13.5988	32.3081	14	13	14	13	100	100	7.14286	0
Pears (Pyrus communis)	Pyrus fauriei	GP2	5	No	─	7.29572	─	16	─	12	─	75	─	─	─
Pears (Pyrus communis)	Pyrus gharbiana	GP2	1	No	─	10.7062	─	6	─	4	─	66.6667	─	─	─
Pears (Pyrus communis)	Pyrus glabra	GP2	3	No	─	11.2403	─	8	─	6	─	75	─	─	─
Pears (Pyrus pyrifolia)	Pyrus hondoensis	GP2	0	─	─	─	─	─	─	─	─	─	─	─	─
Pears (Pyrus pyrifolia)	Pyrus koehnei	GP2	1	No	─	0.23753	─	2	─	1	─	50	─	─	─
Pears (Pyrus communis)	Pyrus korshinskyi	GP2	11	Yes	15.4166	9.94512	2.67559	18	17	10	9	55.5556	52.9412	5.55556	47.0588
Pears (Pyrus communis)	Pyrus mamorensis	GP2	7	No	─	42.315	─	7	─	5	─	71.4286	─	─	─
Pears (Pyrus pyrifolia)	Pyrus pashia	GP2	107	Yes	6.39793	16.3852	4.35671	27	27	27	27	100	100	0	0
Pears (Pyrus pyrifolia)	Pyrus pseudopashia	GP2	2	No	─	7.94045	─	3	─	2	─	66.6667	─	─	─
Pears (Pyrus pyrifolia)	Pyrus pyrifolia	GP1B	0	─	─	─	─	─	─	─	─	─	─	─	─
Pears (Pyrus communis)	Pyrus regelii	GP2	10	Yes	10.6487	11.6766	9.65812	12	11	8	8	66.6667	72.7273	8.33333	27.2727
Pears (Pyrus communis)	Pyrus salicifolia	GP2	32	Yes	3.29493	15.524	1.34925	4	4	4	4	100	100	0	0
Pears (Pyrus communis)	Pyrus spinosa	GP1B	23	Yes	7.55349	47.0468	8.52596	27	27	27	27	100	100	0	0
Pears (Pyrus communis)	Pyrus syriaca	GP2	20	No	─	20.4515	─	17	─	15	─	88.2353	─	─	─
Pears (Pyrus communis)	Pyrus turcomanica	GP2	15	Yes	15.6831	9.89643	13.289	18	17	14	13	77.7778	76.4706	5.55556	23.5294
Pears (Pyrus pyrifolia)	Pyrus ussuriensis	GP1B	12	Yes	3.91423	11.4165	5.10494	18	18	16	16	88.8889	88.8889	0	11.1111
Pears (Pyrus pyrifolia)	Pyrus xbretschneideri	BREED_CONFIRMED	1	No	─	60.5201	─	5	─	5	─	100	─	─	─
Pears (Pyrus pyrifolia)	Pyrus xerophila	GP1B	24	No	─	5.19187	─	5	─	5	─	100	─	─	─
Pears (Pyrus pyrifolia)	Pyrus xhopeiensis	BREED_CONFIRMED	0	─	─	─	─	─	─	─	─	─	─	─	─
Pears (Pyrus communis)	Pyrus xnivalis	BREED_CONFIRMED	10	No	─	43.5104	─	15	─	15	─	100	─	─	─
Pears (Pyrus pyrifolia)	Pyrus xphaeocarpa	BREED_CONFIRMED	2	No	─	2.40602	─	3	─	3	─	100	─	─	─
Pears (Pyrus communis)	Pyrus xserrulata	BREED_CONFIRMED	10	No	─	18.6818	─	14	─	7	─	50	─	─	─
Radish (Raphanus sativus)	Raphanus raphanistrum	GP1B	639	Yes	12.9657	49.4737	12.0586	17	15	16	15	94.1176	100	11.7647	0
Gooseberry (Ribes uva-crispa)	Ribes aciculare	GP2	0	─	─	─	─	─	─	─	─	─	─	─	─
Gooseberry (Ribes uva-crispa)	Ribes alpestre	GP2	27	Yes	8.98972	26.1912	3.78572	21	19	16	16	76.1905	84.2105	9.52381	15.7895
Blackcurrant (Ribes nigrum)	Ribes americanum	GP2	105	Yes	39.8589	18.2434	28.5156	12	11	12	11	100	100	8.33333	0
Gooseberry (Ribes uva-crispa)	Ribes aureum	BREED_CONFIRMED	251	Yes	14.3606	23.9348	9.65184	16	16	15	15	93.75	93.75	0	6.25
Blackcurrant (Ribes nigrum)	Ribes bracteosum	GP2	286	Yes	19.7752	41.3534	18.3675	16	16	16	16	100	100	0	0
Gooseberry (Ribes uva-crispa)	Ribes burejense	GP2	4	No	─	15.1398	─	6	─	5	─	83.3333	─	─	─
Gooseberry (Ribes uva-crispa)	Ribes cynosbati	GP2	61	Yes	32.3617	21.5115	27.9223	8	8	8	8	100	100	0	0
Blackcurrant (Ribes nigrum)	Ribes dikuscha	GP2	3	No	─	13.6337	─	6	─	4	─	66.6667	─	─	─
Gooseberry (Ribes uva-crispa)	Ribes divaricatum	GP2	286	Yes	10.3584	27.1567	11.1653	17	17	16	15	94.1176	88.2353	0	11.7647
Gooseberry (Ribes uva-crispa)	Ribes echinellum	GP2	18	No	─	15.7699	─	4	─	4	─	100	─	─	─
Blackcurrant (Ribes nigrum)	Ribes fontaneum	GP2	0	─	─	─	─	─	─	─	─	─	─	─	─
Gooseberry (Ribes uva-crispa)	Ribes formosanum	GP2	3	No	─	17.5462	─	18	─	9	─	50	─	─	─
Blackcurrant (Ribes nigrum)	Ribes fragrans	GP2	1	No	─	34.555	─	3	─	3	─	100	─	─	─
Gooseberry (Ribes uva-crispa)	Ribes hirtellum	GP2	27	Yes	33.8557	22.9431	32.8978	18	17	18	17	100	100	5.55556	0
Blackcurrant (Ribes nigrum)	Ribes hudsonianum	GP2	466	Yes	22.7271	23.9443	18.9716	22	22	22	22	100	100	0	0
Gooseberry (Ribes uva-crispa)	Ribes inerme	GP2	419	Yes	8.32984	26.6879	7.84058	18	18	18	18	100	100	0	0
Blackcurrant (Ribes nigrum)	Ribes janczewskii	GP2	3	No	─	7.70878	─	2	─	2	─	100	─	─	─
Blackcurrant (Ribes nigrum)	Ribes japonicum	GP2	12	No	─	42.435	─	22	─	21	─	95.4545	─	─	─
Gooseberry (Ribes uva-crispa)	Ribes lasianthum	GP2	45	Yes	0.70108	33.9967	0.648595	9	9	8	8	88.8889	88.8889	0	11.1111
Gooseberry (Ribes uva-crispa)	Ribes leptanthum	GP2	54	Yes	1.68263	31.1128	1.71769	8	7	8	7	100	100	12.5	0
Redcurrant (Ribes rubrum)	Ribes longeracemosum	BREED_POTENTIAL	15	No	─	29.8086	─	12	─	10	─	83.3333	─	─	─
Gooseberry (Ribes uva-crispa)	Ribes marshallii	GP2	60	Yes	5.97088	33.5709	7.08143	16	16	15	14	93.75	87.5	0	12.5
Gooseberry (Ribes uva-crispa)	Ribes missouriense	GP2	41	Yes	0	20.6291	0	8	8	7	7	87.5	87.5	0	12.5
Redcurrant (Ribes rubrum)	Ribes moupinense	BREED_POTENTIAL	19	Yes	5.67399	16.0259	5.72175	8	8	7	7	87.5	87.5	0	12.5
Redcurrant (Ribes rubrum)	Ribes multiflorum	GP2	4	No	─	30.2118	─	20	─	16	─	80	─	─	─
Blackcurrant (Ribes nigrum)	Ribes nigrum	GP1B	0	─	─	─	─	─	─	─	─	─	─	─	─
Gooseberry (Ribes uva-crispa)	Ribes niveum	GP2	198	Yes	39.9678	22.3145	36.5972	7	7	7	7	100	100	0	0
Gooseberry (Ribes uva-crispa)	Ribes oxyacanthoides	GP2	363	Yes	39.5937	21.2823	37.3005	18	17	18	17	100	100	5.55556	0
Gooseberry (Ribes uva-crispa)	Ribes pauciflorum	GP2	4	No	─	21.1679	─	7	─	7	─	100	─	─	─
Redcurrant (Ribes rubrum)	Ribes petraeum	GP2	76	Yes	6.64605	41.1006	4.79515	24	24	20	19	83.3333	79.1667	0	20.8333
Gooseberry (Ribes uva-crispa)	Ribes pinetorum	GP2	11	Yes	0	19.7053	0	6	6	6	6	100	100	0	0
Blackcurrant (Ribes nigrum)	Ribes procumbens	GP2	7	No	─	11.7674	─	7	─	5	─	71.4286	─	─	─
Gooseberry (Ribes uva-crispa)	Ribes quercetorum	GP2	248	Yes	9.15038	29.4709	10.96	10	10	10	10	100	100	0	0
Gooseberry (Ribes uva-crispa)	Ribes rotundifolium	GP2	26	Yes	25.1799	23.3472	16.114	8	8	8	8	100	100	0	0
Redcurrant (Ribes rubrum)	Ribes rubrum	GP1B	82	Yes	54.7855	71.4893	56.0572	24	15	23	15	95.8333	100	37.5	0
Blackcurrant (Ribes nigrum)	Ribes sanguineum	BREED_POTENTIAL	296	Yes	8.13039	31.3471	10.7662	11	11	11	11	100	100	0	0
Gooseberry (Ribes uva-crispa)	Ribes sericeum	GP2	25	Yes	35.3018	29.79	34.3612	6	6	6	6	100	100	0	0
Gooseberry (Ribes uva-crispa)	Ribes sinanense	GP2	1	No	─	60.9272	─	4	─	4	─	100	─	─	─
Redcurrant (Ribes rubrum)	Ribes spicatum	GP2	11	No	─	44.5295	─	9	─	9	─	100	─	─	─
Gooseberry (Ribes uva-crispa)	Ribes stenocarpum	GP2	13	No	─	39.316	─	5	─	3	─	60	─	─	─
Redcurrant (Ribes rubrum)	Ribes triste	BREED_POTENTIAL	205	Yes	21.3973	23.3627	16.8816	26	25	25	24	96.1538	96	3.84615	4
Gooseberry (Ribes uva-crispa)	Ribes tularense	GP2	10	Yes	12.8078	54.1159	8.91544	9	8	6	5	66.6667	62.5	11.1111	37.5
Blackcurrant (Ribes nigrum)	Ribes turbinatum	GP2	3	No	─	26.5896	─	6	─	6	─	100	─	─	─
Blackcurrant (Ribes nigrum)	Ribes ussuriense	GP2	0	─	─	─	─	─	─	─	─	─	─	─	─
Gooseberry (Ribes uva-crispa)	Ribes uvacrispa	GP1B	159	Yes	29.5006	56.048	23.3162	14	14	12	12	85.7143	85.7143	0	14.2857
Blackcurrant (Ribes nigrum)	Ribes viburnifolium	GP2	42	Yes	6.27625	22.5846	7.54923	3	3	3	3	100	100	0	0
Gooseberry (Ribes uva-crispa)	Ribes watsonianum	BREED_POTENTIAL	45	Yes	4.18036	34.7071	3.98252	17	17	14	14	82.3529	82.3529	0	17.6471
Variableleaf yellowcress (Rorippa indica)	Rorippa indica	TG1B	42	Yes	26.5085	15.6485	20.7685	21	21	19	19	90.4762	90.4762	0	9.52381
Sugarcane (Saccharum officinarum)	Saccharum arundinaceum	GP2	24	Yes	12.5414	17.2935	5.07555	18	18	16	16	88.8889	88.8889	0	11.1111
Sugarcane (Saccharum officinarum)	Saccharum bengalense	GP2	5	No	─	17.2917	─	9	─	8	─	88.8889	─	─	─
Sugarcane (Saccharum officinarum)	Saccharum kanashiroi	GP2	0	─	─	─	─	─	─	─	─	─	─	─	─
Sugarcane (Saccharum officinarum)	Saccharum longisetosum	GP2	4	No	─	25.75	─	4	─	2	─	50	─	─	─
Sugarcane (Saccharum officinarum)	Saccharum narenga	GP2	4	No	─	22.2469	─	6	─	3	─	50	─	─	─
Sugarcane (Saccharum officinarum)	Saccharum robustum	GP1B	4	No	─	4.52436	─	19	─	7	─	36.8421	─	─	─
Sugarcane (Saccharum officinarum)	Saccharum rufipilum	GP2	8	No	─	28.5778	─	11	─	9	─	81.8182	─	─	─
Sugarcane (Saccharum officinarum)	Saccharum spontaneum	GP2	281	Yes	14.7605	14.4443	7.98207	25	25	23	23	92	92	0	8
Woad (Isatis tinctoria)	Sameraria armena	TG2	0	─	─	─	─	─	─	─	─	─	─	─	─
Rye (Secale cereale)	Secale cereale	TG1B	48	Yes	20.2802	6.97144	17.1928	15	14	11	11	73.3333	78.5714	6.66667	21.4286
Rye (Secale cereale)	Secale strictum	TG3	54	Yes	24.3661	21.1136	18.8718	20	19	19	19	95	100	5	0
Rye (Secale cereale)	Secale sylvestre	TG3	79	Yes	8.49363	13.51	3.75374	10	10	10	10	100	100	0	0
Rye (Secale cereale)	Secale vavilovii	TG3	13	No	─	11.9787	─	22	─	17	─	77.2727	─	─	─
Sesame seed (Sesamum indicum)	Sesamum alatum	BREED_POTENTIAL	25	Yes	16.1065	21.1095	18.4155	18	14	15	14	83.3333	100	22.2222	0
Sesame seed (Sesamum indicum)	Sesamum angustifolium	BREED_POTENTIAL	12	No	─	40.3837	─	13	─	9	─	69.2308	─	─	─
Sesame seed (Sesamum indicum)	Sesamum laciniatum	BREED_POTENTIAL	0	─	─	─	─	─	─	─	─	─	─	─	─
Sesame seed (Sesamum indicum)	Sesamum malabaricum	BREED_POTENTIAL	0	─	─	─	─	─	─	─	─	─	─	─	─
Sesame seed (Sesamum indicum)	Sesamum prostratum	BREED_POTENTIAL	0	─	─	─	─	─	─	─	─	─	─	─	─
Sesame seed (Sesamum indicum)	Sesamum radiatum	BREED_POTENTIAL	69	Yes	8.40198	22.5054	6.90398	22	22	20	20	90.9091	90.9091	0	9.09091
Foxtail millet (Setaria italica)	Setaria adhaerans	GP2	0	─	─	─	─	─	─	─	─	─	─	─	─
Foxtail millet (Setaria italica)	Setaria faberi	GP2	6	No	─	32.3748	─	5	─	4	─	80	─	─	─
Foxtail millet (Setaria italica)	Setaria italica	GP1B	178	Yes	22.5331	32.0353	14.1167	23	23	22	22	95.6522	95.6522	0	4.34783
Foxtail millet (Setaria italica)	Setaria verticillata	GP2	103	Yes	31.8949	45.2739	24.4948	13	12	12	10	92.3077	83.3333	7.69231	16.6667
White mustard (Sinapis alba)	Sinapis alba	GP1B	75	Yes	10.0607	39.43	7.42537	20	20	20	19	100	95	0	5
Black mustard (Brassica nigra)	Sinapis arvensis	GP2	405	Yes	27.8336	46.1854	27.5255	10	9	9	9	90	100	10	0
White mustard (Sinapis alba)	Sinapis flexuosa	GP1B	18	Yes	54.4146	39.9267	48.8137	16	15	13	12	81.25	80	6.25	20
Potato (Solanum tuberosum)	Solanum acaule	GP1B	1249	Yes	5.044	19.6206	7.02858	24	23	20	18	83.3333	78.2609	4.16667	21.7391
Potato (Solanum tuberosum)	Solanum acroglossum	GP2	18	Yes	18.55	22.3977	20.7957	9	8	6	6	66.6667	75	11.1111	25
Potato (Solanum tuberosum)	Solanum acroscopicum	GP2	29	Yes	5.87593	18.3555	4.36075	10	8	7	7	70	87.5	20	12.5
Aubergine (Solanum melongena)	Solanum agnewiorum	GP2	0	─	─	─	─	─	─	─	─	─	─	─	─
Potato (Solanum tuberosum)	Solanum agrimonifolium	GP2	143	Yes	18.3848	24.3598	14.8248	8	8	8	8	100	100	0	0
Potato (Solanum tuberosum)	Solanum albicans	GP2	62	Yes	50.0913	23.1893	33.9895	10	8	7	7	70	87.5	20	12.5
Potato (Solanum tuberosum)	Solanum albornozii	GP2	18	Yes	1.40187	14.0187	0	1	1	1	1	100	100	0	0
Potato (Solanum tuberosum)	Solanum andreanum	GP2	243	Yes	35.3026	27.5937	33.8555	4	2	4	2	100	100	50	0
Tomato (Solanum lycopersicum)	Solanum arcanum	GP2	133	Yes	47.7739	12.9307	50.5988	8	5	8	5	100	100	37.5	0
Aubergine (Solanum melongena)	Solanum aureitomentosum	GP2	2	No	─	0	─	12	─	0	─	0	─	─	─
Potato (Solanum tuberosum)	Solanum ayacuchense	GP2	2	No	─	13.8132	─	7	─	4	─	57.1429	─	─	─
Potato (Solanum tuberosum)	Solanum berthaultii	GP1B	330	Yes	23.2211	17.7666	31.0171	9	8	9	7	100	87.5	11.1111	12.5
Potato (Solanum tuberosum)	Solanum boliviense	GP2	699	Yes	6.06015	19.6207	9.5115	14	12	10	8	71.4286	66.6667	14.2857	33.3333
Potato (Solanum tuberosum)	Solanum bombycinum	GP2	3	No	─	79.3377	─	8	─	8	─	100	─	─	─
Potato (Solanum tuberosum)	Solanum brevicaule	GP1B	1545	Yes	4.63437	21.434	7.921	14	13	14	13	100	100	7.14286	0
Potato (Solanum tuberosum)	Solanum buesii	GP2	10	No	─	24.4311	─	8	─	5	─	62.5	─	─	─
Potato (Solanum tuberosum)	Solanum bulbocastanum	BREED_CONFIRMED	373	Yes	55.066	21.0943	42.3344	11	9	10	8	90.9091	88.8889	18.1818	11.1111
Potato (Solanum tuberosum)	Solanum burkartii	GP2	8	No	─	11.2028	─	6	─	4	─	66.6667	─	─	─
Potato (Solanum tuberosum)	Solanum cajamarquense	GP2	18	Yes	6.13445	14.7899	5.11364	4	4	3	3	75	75	0	25
Aubergine (Solanum melongena)	Solanum campylacanthum	GP2	103	Yes	20.4914	24.129	16.8108	24	23	21	21	87.5	91.3043	4.16667	8.69565
Potato (Solanum tuberosum)	Solanum candolleanum	GP1B	701	Yes	8.25767	16.2343	8.38881	14	12	11	7	78.5714	58.3333	14.2857	41.6667
Potato (Solanum tuberosum)	Solanum cantense	GP2	35	Yes	10.6488	18.3709	10.5566	5	5	4	4	80	80	0	20
Aubergine (Solanum melongena)	Solanum cerasiferum	GP2	7	No	─	19.1595	─	21	─	14	─	66.6667	─	─	─
Potato (Solanum tuberosum)	Solanum chacoense	GP2	1101	Yes	31.9173	10.1545	31.1882	24	22	23	22	95.8333	100	8.33333	0
Tomato (Solanum lycopersicum)	Solanum cheesmaniae	GP1B	53	Yes	45.4308	0	─	3	2	0	0	0	0	33.3333	100
Tomato (Solanum lycopersicum)	Solanum chilense	GP2	470	Yes	15.482	7.69231	20.2532	3	3	3	3	100	100	0	0
Potato (Solanum tuberosum)	Solanum chilliasense	GP2	8	No	─	0.83682	─	6	─	1	─	16.6667	─	─	─
Potato (Solanum tuberosum)	Solanum chiquidenum	GP2	70	Yes	49.5094	12.4906	48.0363	8	7	5	5	62.5	71.4286	12.5	28.5714
Tomato (Solanum lycopersicum)	Solanum chmielewskii	GP2	44	Yes	0.145773	10.6414	0	7	7	5	5	71.4286	71.4286	0	28.5714
Potato (Solanum tuberosum)	Solanum chomatophilum	GP2	212	Yes	40.7184	17.838	51.7909	13	10	9	7	69.2308	70	23.0769	30
Potato (Solanum tuberosum)	Solanum clarum	GP2	92	Yes	39.2701	33.4307	28.821	5	4	3	3	60	75	20	25
Potato (Solanum tuberosum)	Solanum colombianum	GP2	518	Yes	6.39319	30.9804	6.48626	18	18	16	16	88.8889	88.8889	0	11.1111
Potato (Solanum tuberosum)	Solanum commersonii	EXPERT	351	Yes	10.7636	6.79431	4.67117	14	14	14	14	100	100	0	0
Potato (Solanum tuberosum)	Solanum contumazaense	GP2	10	No	─	11.7241	─	3	─	3	─	100	─	─	─
Tomato (Solanum lycopersicum)	Solanum corneliomulleri	GP2	182	Yes	25.1155	9.56562	37.4396	6	5	4	4	66.6667	80	16.6667	20
Potato (Solanum tuberosum)	Solanum demissum	GP2	516	Yes	29.6208	15.7062	21.51	7	7	6	6	85.7143	85.7143	0	14.2857
Potato (Solanum tuberosum)	Solanum flahaultii	GP2	66	Yes	15.6164	37.6712	15.2727	16	13	6	5	37.5	38.4615	18.75	61.5385
Tomato (Solanum lycopersicum)	Solanum galapagense	GP1B	31	Yes	18.1081	0	─	4	3	0	0	0	0	25	100
Potato (Solanum tuberosum)	Solanum gandarillasii	GP2	31	Yes	37.0824	4.12027	67.5676	6	6	4	4	66.6667	66.6667	0	33.3333
Potato (Solanum tuberosum)	Solanum garciabarrigae	GP2	10	No	─	22.8804	─	11	─	10	─	90.9091	─	─	─
Potato (Solanum tuberosum)	Solanum gracilifrons	GP2	5	No	─	0	─	7	─	0	─	0	─	─	─
Potato (Solanum tuberosum)	Solanum guerreroense	GP2	5	No	─	1.49573	─	2	─	2	─	100	─	─	─
Tomato (Solanum lycopersicum)	Solanum habrochaites	GP2	546	Yes	10.7637	10.2561	13.7233	18	14	14	11	77.7778	78.5714	22.2222	21.4286
Potato (Solanum tuberosum)	Solanum hastiforme	GP2	17	Yes	55.7818	16.7499	58.2569	5	4	4	4	80	100	20	0
Potato (Solanum tuberosum)	Solanum hintonii	GP2	13	Yes	19.6727	39.813	12.6678	6	6	6	5	100	83.3333	0	16.6667
Potato (Solanum tuberosum)	Solanum hjertingii	GP2	63	Yes	77.8412	25.3503	71.4944	14	10	11	9	78.5714	90	28.5714	10
Potato (Solanum tuberosum)	Solanum hougasii	GP2	63	Yes	33.3198	23.7067	20.9622	5	3	3	2	60	66.6667	40	33.3333
Potato (Solanum tuberosum)	Solanum huancabambense	GP2	14	Yes	9.26054	12.1631	9.65909	5	5	4	2	80	40	0	60
Tomato (Solanum lycopersicum)	Solanum huaylasense	GP2	28	Yes	3.60767	21.195	2.65957	5	5	4	4	80	80	0	20
Aubergine (Solanum melongena)	Solanum incanum	GP2	48	Yes	40.8755	13.4931	34.2375	27	27	23	23	85.1852	85.1852	0	14.8148
Potato (Solanum tuberosum)	Solanum incasicum	GP2	1	No	─	47.7573	─	5	─	3	─	60	─	─	─
Potato (Solanum tuberosum)	Solanum infundibuliforme	GP1B	297	Yes	12.5439	24.3389	12.5962	3	3	3	3	100	100	0	0
Aubergine (Solanum melongena)	Solanum insanum	GP1B	9	No	─	17.2813	─	6	─	5	─	83.3333	─	─	─
Potato (Solanum tuberosum)	Solanum iopetalum	GP2	273	Yes	38.7068	23.9766	35.3428	12	10	11	9	91.6667	90	16.6667	10
Potato (Solanum tuberosum)	Solanum kurtzianum	GP2	258	Yes	16.3479	13.2757	11.7241	12	12	11	11	91.6667	91.6667	0	8.33333
Potato (Solanum tuberosum)	Solanum laxissimum	GP2	45	Yes	4.94742	34.7275	9.77288	13	12	8	8	61.5385	66.6667	7.69231	33.3333
Potato (Solanum tuberosum)	Solanum lesteri	GP2	14	Yes	51.2115	9.43026	51.3889	8	7	6	5	75	71.4286	12.5	28.5714
Aubergine (Solanum melongena)	Solanum lichtensteinii	GP2	15	Yes	19.5965	15.4985	26.4349	20	19	19	17	95	89.4737	5	10.5263
Potato (Solanum tuberosum)	Solanum limbaniense	GP2	11	Yes	0.566426	16.6323	0.309598	6	6	6	6	100	100	0	0
Aubergine (Solanum melongena)	Solanum linnaeanum	GP2	7	No	─	35.8914	─	15	─	15	─	100	─	─	─
Potato (Solanum tuberosum)	Solanum lobbianum	GP2	9	No	─	37.8824	─	8	─	5	─	62.5	─	─	─
Potato (Solanum tuberosum)	Solanum longiconicum	GP2	132	Yes	6.1086	77.3756	4.38596	10	10	9	9	90	90	0	10
Potato (Solanum tuberosum)	Solanum maglia	GP2	54	Yes	29.6981	4.62107	14.6667	7	6	5	5	71.4286	83.3333	14.2857	16.6667
Aubergine (Solanum melongena)	Solanum marginatum	BREED_POTENTIAL	12	No	─	18.2803	─	18	─	10	─	55.5556	─	─	─
Potato (Solanum tuberosum)	Solanum medians	GP2	172	Yes	33.4401	8.03309	44.5183	3	3	3	3	100	100	0	0
Potato (Solanum tuberosum)	Solanum microdontum	GP2	426	Yes	16.8928	20.8634	13.918	16	16	12	12	75	75	0	25
Potato (Solanum tuberosum)	Solanum morelliforme	GP2	134	Yes	54.0715	24.6355	53.4338	14	12	14	12	100	100	14.2857	0
Potato (Solanum tuberosum)	Solanum multiinterruptum	GP2	103	Yes	9.90099	21.4521	9.89011	5	5	5	5	100	100	0	0
Potato (Solanum tuberosum)	Solanum neocardenasii	GP2	13	Yes	38.326	35.536	54.1322	5	5	3	3	60	60	0	40
Tomato (Solanum lycopersicum)	Solanum neorickii	GP2	101	Yes	6.47406	12.1313	12.9676	18	17	10	9	55.5556	52.9412	5.55556	47.0588
Potato (Solanum tuberosum)	Solanum neorossii	GP2	47	Yes	3.03738	49.2523	1.32827	8	8	8	8	100	100	0	0
Potato (Solanum tuberosum)	Solanum neovavilovii	GP2	0	─	─	─	─	─	─	─	─	─	─	─	─
Potato (Solanum tuberosum)	Solanum nubicola	GP2	5	No	─	14.4342	─	7	─	5	─	71.4286	─	─	─
Potato (Solanum tuberosum)	Solanum okadae	GP1B	48	Yes	1.11449	46.0486	0.953429	14	13	12	11	85.7143	84.6154	7.14286	15.3846
Potato (Solanum tuberosum)	Solanum olmosense	GP2	8	No	─	11.499	─	13	─	8	─	61.5385	─	─	─
Potato (Solanum tuberosum)	Solanum oxycarpum	GP2	59	Yes	49.7601	14.7313	51.7915	11	8	9	8	81.8182	100	27.2727	0
Potato (Solanum tuberosum)	Solanum palustre	BREED_CONFIRMED	150	Yes	13.9509	32.5751	9.26788	16	15	14	14	87.5	93.3333	6.25	6.66667
Potato (Solanum tuberosum)	Solanum paucissectum	GP2	18	No	─	10.6422	─	5	─	3	─	60	─	─	─
Tomato (Solanum lycopersicum)	Solanum pennellii	GP2	245	Yes	9.73196	8.93471	20.1538	5	5	5	4	100	80	0	20
Tomato (Solanum lycopersicum)	Solanum peruvianum	GP2	535	Yes	14.1322	9.93927	19.624	8	7	5	5	62.5	71.4286	12.5	28.5714
Potato (Solanum tuberosum)	Solanum pillahuatense	GP2	9	No	─	37.5348	─	7	─	7	─	100	─	─	─
Tomato (Solanum lycopersicum)	Solanum pimpinellifolium	GP1B	890	Yes	27.7364	6.53459	16.2479	12	12	8	7	66.6667	58.3333	0	41.6667
Potato (Solanum tuberosum)	Solanum piurae	GP2	16	Yes	0.280505	12.3422	0	4	4	3	3	75	75	0	25
Potato (Solanum tuberosum)	Solanum polyadenium	GP2	85	Yes	32.1429	22.0185	22.013	9	8	9	8	100	100	11.1111	0
Potato (Solanum tuberosum)	Solanum raphanifolium	GP2	122	Yes	4.28989	10.1397	8.65385	2	2	2	2	100	100	0	0
Potato (Solanum tuberosum)	Solanum rhomboideilanceolatum	GP2	23	Yes	1.84967	21.4089	2.02206	9	9	5	5	55.5556	55.5556	0	44.4444
Aubergine (Solanum melongena)	Solanum rigidum	GP2	0	─	─	─	─	─	─	─	─	─	─	─	─
Potato (Solanum tuberosum)	Solanum salasianum	GP2	2	No	─	4.28954	─	6	─	4	─	66.6667	─	─	─
Potato (Solanum tuberosum)	Solanum schenckii	GP2	39	Yes	56.5448	13.2661	55.1331	10	10	9	9	90	90	0	10
Aubergine (Solanum melongena)	Solanum sisymbriifolium	BREED_CONFIRMED	318	Yes	24.7411	14.2304	27.6592	27	26	27	26	100	100	3.7037	0
Potato (Solanum tuberosum)	Solanum sogarandinum	GP2	34	Yes	8.77023	14.3366	6.09481	8	8	6	6	75	75	0	25
Potato (Solanum tuberosum)	Solanum stipuloideum	EXPERT	112	Yes	15.7734	19.5406	15.5172	10	9	7	7	70	77.7778	10	22.2222
Potato (Solanum tuberosum)	Solanum stoloniferum	GP2	1327	Yes	15.0754	16.1834	10.8523	14	13	13	12	92.8571	92.3077	7.14286	7.69231
Potato (Solanum tuberosum)	Solanum tarnii	BREED_CONFIRMED	26	Yes	26.2903	19.813	25.3497	12	9	10	9	83.3333	100	25	0
Aubergine (Solanum melongena)	Solanum torvum	BREED_CONFIRMED	409	Yes	29.5765	23.7626	27.3139	26	24	23	23	88.4615	95.8333	7.69231	4.16667
Aubergine (Solanum melongena)	Solanum umtuma	GP2	0	─	─	─	─	─	─	─	─	─	─	─	─
Potato (Solanum tuberosum)	Solanum venturii	GP2	63	Yes	0.934466	29.7209	0.81666	6	6	6	6	100	100	0	0
Potato (Solanum tuberosum)	Solanum vernei	GP1B	159	Yes	9.21513	28.1453	8.28893	6	6	6	6	100	100	0	0
Potato (Solanum tuberosum)	Solanum verrucosum	GP2	365	Yes	59.3316	24.4692	44.617	14	11	12	8	85.7143	72.7273	21.4286	27.2727
Potato (Solanum tuberosum)	Solanum violaceimarmoratum	GP2	67	Yes	2.91652	40.1677	1.26087	14	14	10	10	71.4286	71.4286	0	28.5714
Potato (Solanum tuberosum)	Solanum xedinense	BREED_CONFIRMED	43	Yes	41.7532	30.8247	30.4022	7	6	6	4	85.7143	66.6667	14.2857	33.3333
Sorghum (Sorghum bicolor)	Sorghum angustum	BREED_POTENTIAL	56	Yes	26.1654	32.3944	14.2682	5	5	5	5	100	100	0	0
Sorghum (Sorghum bicolor)	Sorghum bicolor	GP1B	290	Yes	26.759	23.3789	25.6288	24	23	22	22	91.6667	95.6522	4.16667	4.34783
Sorghum (Sorghum bicolor)	Sorghum ecarinatum	BREED_POTENTIAL	29	Yes	55.3875	11.048	52.6446	9	7	9	7	100	100	22.2222	0
Sorghum (Sorghum bicolor)	Sorghum exstans	BREED_POTENTIAL	22	Yes	47.6659	30.2922	32.1834	3	3	3	3	100	100	0	0
Sorghum (Sorghum bicolor)	Sorghum halepense	GP2	121	Yes	43.5897	6.25118	47.4162	22	22	20	19	90.9091	86.3636	0	13.6364
Sorghum (Sorghum bicolor)	Sorghum interjectum	BREED_POTENTIAL	85	Yes	2.56004	20.2602	4.96887	15	15	14	14	93.3333	93.3333	0	6.66667
Sorghum (Sorghum bicolor)	Sorghum intrans	BREED_POTENTIAL	98	Yes	46.1082	25.1499	25.8368	3	3	3	3	100	100	0	0
Sorghum (Sorghum bicolor)	Sorghum laxiflorum	EXPERT	91	Yes	36.5074	22.6076	24.1955	9	9	9	9	100	100	0	0
Sorghum (Sorghum bicolor)	Sorghum macrospermum	EXPERT	10	Yes	0.325181	14.1318	0.383509	7	7	6	6	85.7143	85.7143	0	14.2857
Sorghum (Sorghum bicolor)	Sorghum matarankense	BREED_POTENTIAL	37	Yes	5.79532	13.7567	13.6067	3	3	3	3	100	100	0	0
Sorghum (Sorghum bicolor)	Sorghum nitidum	EXPERT	145	Yes	58.793	20.5084	51.156	17	16	15	14	88.2353	87.5	5.88235	12.5
Sorghum (Sorghum bicolor)	Sorghum propinquum	GP1B	40	Yes	25.8166	20.5069	20.2317	11	10	10	9	90.9091	90	9.09091	10
Sorghum (Sorghum bicolor)	Sorghum purpureosericeum	BREED_CONFIRMED	25	Yes	0.475017	10.2722	0.115607	21	21	14	14	66.6667	66.6667	0	33.3333
Sorghum (Sorghum bicolor)	Sorghum stipoideum	BREED_POTENTIAL	283	Yes	10.3829	17.3137	8.39462	6	6	5	5	83.3333	83.3333	0	16.6667
Sorghum (Sorghum bicolor)	Sorghum timorense	EXPERT	225	Yes	45.9494	10.7252	37.4248	9	9	9	9	100	100	0	0
Sorghum (Sorghum bicolor)	Sorghum versicolor	BREED_POTENTIAL	12	No	─	33.5574	─	14	─	13	─	92.8571	─	─	─
Spinach (Spinacia oleracea)	Spinacia tetranda	GP1B	0	─	─	─	─	─	─	─	─	─	─	─	─
Spinach (Spinacia oleracea)	Spinacia turkestanica	GP1B	28	Yes	6.06707	7.2389	5.14733	25	25	24	24	96	96	0	4
Cacao (Theobroma cacao)	Theobroma cacao	GP1B	107	Yes	3.9452	41.2199	4.00493	12	12	10	10	83.3333	83.3333	0	16.6667
Wheat (Triticum aestivum)	Thinopyrum elongatum	BREED_CONFIRMED	87	Yes	24.3452	31.9711	23.0896	12	12	12	12	100	100	0	0
Wheat (Triticum aestivum)	Thinopyrum intermedium	BREED_CONFIRMED	161	Yes	19.3362	24.0589	16.2868	17	17	14	14	82.3529	82.3529	0	17.6471
Wheat (Triticum aestivum)	Thinopyrum junceum	BREED_CONFIRMED	71	Yes	21.2551	43.3616	25.0174	22	21	18	18	81.8182	85.7143	4.54545	14.2857
Intermediate wheatgrass (Elymus hispidus)	Thinopyrum podperae	PGP1B	39	No	─	10.8792	─	19	─	13	─	68.4211	─	─	─
Carrot (Daucus carota)	Tornabenea annua	GP2	0	─	─	─	─	─	─	─	─	─	─	─	─
Carrot (Daucus carota)	Tornabenea insularis	GP2	0	─	─	─	─	─	─	─	─	─	─	─	─
Carrot (Daucus carota)	Tornabenea tenuissima	GP2	0	─	─	─	─	─	─	─	─	─	─	─	─
Mustard (Brassica juncea)	Trachystoma ballii	BREED_POTENTIAL	1	No	─	49.4118	─	8	─	7	─	87.5	─	─	─
Maize (Zea mays)	Tripsacum dactyloides	BREED_CONFIRMED	137	Yes	15.7473	17.6615	14.1833	21	18	18	18	85.7143	100	14.2857	0
Wheat (Triticum aestivum)	Triticum monococcum	GP1B	823	Yes	21.6713	8.17356	19.3265	24	24	22	20	91.6667	83.3333	0	16.6667
Wheat (Triticum aestivum)	Triticum timopheevii	GP1B	151	Yes	12.4987	5.84752	13.0199	19	17	15	12	78.9474	70.5882	10.5263	29.4118
Wheat (Triticum aestivum)	Triticum turgidum	GP1B	755	Yes	65.4511	6.67207	37.247	19	13	12	11	63.1579	84.6154	31.5789	15.3846
Wheat (Triticum aestivum)	Triticum urartu	GP1B	234	Yes	29.5233	3.66839	35.3107	17	16	11	8	64.7059	50	5.88235	50
Papaya (Carica papaya)	Vasconcellea cauliflora	BREED_POTENTIAL	28	Yes	8.83447	29.332	13.4742	18	18	16	16	88.8889	88.8889	0	11.1111
Papaya (Carica papaya)	Vasconcellea pubescens	BREED_POTENTIAL	10	No	─	28.3995	─	13	─	12	─	92.3077	─	─	─
Papaya (Carica papaya)	Vasconcellea quercifolia	BREED_CONFIRMED	53	Yes	34.9391	12.6119	40.9699	14	12	13	11	92.8571	91.6667	14.2857	8.33333
Garden pea (Pisum sativum)	Vavilovia formosa	EXPERT	26	Yes	14.0394	5.81644	17.3376	8	8	7	7	87.5	87.5	0	12.5
Hungarian vetch (Vicia pannonica)	Vicia anatolica	TG2	91	Yes	6.85742	10.5886	3.37781	24	24	20	20	83.3333	83.3333	0	16.6667
Monantha vetch; Bitter vetch (Vicia articulata; Vicia ervilia)	Vicia articulata	TG1B; TG2	56	Yes	37.599	36.8484	41.3339	22	21	19	17	86.3636	80.9524	4.54545	19.0476
Hungarian vetch (Vicia pannonica)	Vicia assyriaca	TG3	15	Yes	53.4252	1.98684	68.7117	15	11	8	7	53.3333	63.6364	26.6667	36.3636
Common vetch (Vicia sativa)	Vicia barbazitae	GP2	8	No	─	45.8601	─	20	─	20	─	100	─	─	─
Faba bean (Vicia faba)	Vicia bithynica	EXPERT	239	Yes	20.6363	42.9278	18.2327	9	9	9	9	100	100	0	0
Hungarian vetch (Vicia pannonica)	Vicia ciliatula	TG2	56	Yes	7.7572	20.154	4.73157	3	3	3	3	100	100	0	0
Monantha vetch; Bitter vetch (Vicia articulata; Vicia ervilia)	Vicia ervilia	TG2; TG1B	386	Yes	14.3711	18.8548	9.71317	15	15	15	15	100	100	0	0
Hungarian vetch (Vicia pannonica)	Vicia esdraelonensis	TG3	1	No	─	26.0241	─	8	─	5	─	62.5	─	─	─
Hungarian vetch (Vicia pannonica)	Vicia galeata	TG3	15	No	─	10.475	─	19	─	8	─	42.1053	─	─	─
Narbon bean (Vicia narbonensis)	Vicia galilaea	GP2	6	No	─	13.9104	─	13	─	8	─	61.5385	─	─	─
Common vetch (Vicia sativa)	Vicia grandiflora	GP2	179	Yes	6.39142	32.2886	4.45804	15	15	15	14	100	93.3333	0	6.66667
Narbon bean (Vicia narbonensis)	Vicia hyaeniscyamus	GP2	12	Yes	100	0	─	2	0	0	0	0	0	100	─
Hungarian vetch (Vicia pannonica)	Vicia hybrida	TG2	358	Yes	12.6557	26.0685	9.07694	13	13	10	10	76.9231	76.9231	0	23.0769
Hungarian vetch (Vicia pannonica)	Vicia hyrcanica	TG3	182	Yes	20.2299	7.44304	14.5495	24	24	23	23	95.8333	95.8333	0	4.16667
Common vetch (Vicia sativa)	Vicia incisa	GP1B	5	No	─	10.7707	─	14	─	9	─	64.2857	─	─	─
Narbon bean (Vicia narbonensis)	Vicia johannis	GP2	214	Yes	7.31851	25.3871	5.32464	14	12	9	9	64.2857	75	14.2857	25
Narbon bean (Vicia narbonensis)	Vicia kalakhensis	GP2	11	Yes	47.619	0	─	5	2	0	0	0	0	60	100
Hungarian vetch (Vicia pannonica)	Vicia lutea	TG2	488	Yes	13.1582	37.1456	10.7819	11	11	10	10	90.9091	90.9091	0	9.09091
Hungarian vetch (Vicia pannonica)	Vicia melanops	TG2	23	Yes	21.526	32.9639	17.8484	20	20	16	16	80	80	0	20
Hungarian vetch (Vicia pannonica)	Vicia mollis	TG2	51	Yes	34.1448	1.93782	37.6582	6	5	4	4	66.6667	80	16.6667	20
Narbon bean (Vicia narbonensis)	Vicia narbonensis	GP1B	374	Yes	19.9643	24.0787	9.98839	14	13	13	11	92.8571	84.6154	7.14286	15.3846
Hungarian vetch (Vicia pannonica)	Vicia noeana	TG3	40	Yes	55.3421	0.447452	75.6098	22	20	8	2	36.3636	10	9.09091	90
Faba bean (Vicia faba)	Vicia oroboides	EXPERT	13	Yes	48.5927	54.868	35.1098	17	14	17	13	100	92.8571	17.6471	7.14286
Hungarian vetch (Vicia pannonica)	Vicia pannonica	TG1B	191	Yes	6.96993	37.2228	4.60951	9	9	9	9	100	100	0	0
Common vetch (Vicia sativa)	Vicia pyrenaica	GP2	32	Yes	16.165	78.4072	11.9105	16	16	16	16	100	100	0	0
Common vetch (Vicia sativa)	Vicia qatmensis	GP2	10	Yes	11.1111	0	─	3	3	0	0	0	0	0	100
Common vetch (Vicia sativa)	Vicia sativa	GP1B	1422	Yes	15.1529	30.7797	12.0066	26	26	26	26	100	100	0	0
Hungarian vetch (Vicia pannonica)	Vicia sericocarpa	TG2	121	Yes	35.0684	2.61063	50.9146	19	15	11	9	57.8947	60	21.0526	40
Narbon bean (Vicia narbonensis)	Vicia serratifolia	GP2	52	Yes	2.16334	40.409	2.904	9	9	8	8	88.8889	88.8889	0	11.1111
Hungarian vetch (Vicia pannonica)	Vicia tigridis	TG3	2	No	─	0.2	─	3	─	1	─	33.3333	─	─	─
Black gram; Rice bean (Vigna mungo; Vigna umbellata)	Vigna aconitifolia	TG3; TG3	56	Yes	26.3112	8.04937	34.5242	14	14	11	10	78.5714	71.4286	0	28.5714
Adzuki bean; Black gram; Rice bean (Vigna angularis; Vigna mungo; Vigna umbellata)	Vigna angularis	GP1B; TG3; TG2	2	No	─	28.2544	─	10	─	8	─	80	─	─	─
Black gram; Rice bean (Vigna mungo; Vigna umbellata)	Vigna aridicola	TG3; TG3	3	No	─	75.2149	─	8	─	8	─	100	─	─	─
Black gram; Rice bean (Vigna mungo; Vigna umbellata)	Vigna dalzelliana	TG3; TG2	70	Yes	1.24491	24.4231	0.259403	16	16	13	13	81.25	81.25	0	18.75
Black gram; Rice bean (Vigna mungo; Vigna umbellata)	Vigna exilis	TG3; TG2	1	No	─	9.57746	─	4	─	1	─	25	─	─	─
Mung bean; Black gram; Rice bean (Vigna radiata; Vigna mungo; Vigna umbellata)	Vigna grandiflora	GP2; TG2; TG3	1	No	─	49.8695	─	3	─	2	─	66.6667	─	─	─
Adzuki bean; Black gram; Rice bean (Vigna angularis; Vigna mungo; Vigna umbellata)	Vigna hirtella	GP1B; TG3; TG2	5	No	─	23.574	─	6	─	4	─	66.6667	─	─	─
Bambara groundnut (Vigna subterranea)	Vigna hosei	GP2	16	No	─	19.9889	─	22	─	19	─	86.3636	─	─	─
Cowpea (Vigna unguiculata)	Vigna keraudrenii	GP2	11	Yes	82.3711	15.3195	81.407	2	2	2	1	100	50	0	50
Black gram; Rice bean (Vigna mungo; Vigna umbellata)	Vigna khandalensis	TG3; TG3	36	Yes	40.2274	9.0209	32.9268	6	6	5	5	83.3333	83.3333	0	16.6667
Adzuki bean; Black gram; Rice bean (Vigna angularis; Vigna mungo; Vigna umbellata)	Vigna minima	GP1B; TG3; TG2	41	Yes	6.58896	8.84274	9.40798	10	10	9	9	90	90	0	10
Cowpea (Vigna unguiculata)	Vigna monantha	GP2	14	No	─	0	─	6	─	0	─	0	─	─	─
Black gram; Rice bean; Mung bean (Vigna mungo; Vigna umbellata; Vigna radiata)	Vigna mungo	TG1B; TG3; GP2	3	No	─	2.94872	─	3	─	2	─	66.6667	─	─	─
Adzuki bean; Black gram; Rice bean (Vigna angularis; Vigna mungo; Vigna umbellata)	Vigna nakashimae	GP1B; TG3; TG2	1	No	─	77.0563	─	4	─	4	─	100	─	─	─
Adzuki bean; Black gram; Rice bean (Vigna angularis; Vigna mungo; Vigna umbellata)	Vigna nepalensis	GP1B; TG3; TG2	2	No	─	20.6776	─	7	─	6	─	85.7143	─	─	─
Mung bean; Black gram; Rice bean (Vigna radiata; Vigna mungo; Vigna umbellata)	Vigna radiata	GP1B; TG2; TG3	227	Yes	9.79999	18.5375	12.2557	14	13	12	11	85.7143	84.6154	7.14286	15.3846
Black gram; Rice bean (Vigna mungo; Vigna umbellata)	Vigna reflexopilosa	TG3; TG2	13	Yes	7.87461	15.8713	5.66175	19	18	18	17	94.7368	94.4444	5.26316	5.55556
Adzuki bean; Black gram; Rice bean (Vigna angularis; Vigna mungo; Vigna umbellata)	Vigna riukiuensis	GP1B; TG3; TG2	1	No	─	9	─	3	─	1	─	33.3333	─	─	─
Cowpea (Vigna unguiculata)	Vigna schlechteri	GP2	74	Yes	52.1067	15.5553	35.8118	16	13	9	6	56.25	46.1538	18.75	53.8462
Mung bean; Black gram; Rice bean (Vigna radiata; Vigna mungo; Vigna umbellata)	Vigna stipulacea	GP2; TG3; TG3	6	No	─	9.11141	─	6	─	3	─	50	─	─	─
Mung bean; Black gram; Rice bean (Vigna radiata; Vigna mungo; Vigna umbellata)	Vigna subramaniana	GP2; TG2; TG3	5	No	─	9.31212	─	10	─	8	─	80	─	─	─
Bambara groundnut (Vigna subterranea)	Vigna subterranea	GP1B	11	Yes	5.675	15.6167	4.48239	17	15	11	11	64.7059	73.3333	11.7647	26.6667
Adzuki bean; Mung bean; Black gram; Rice bean (Vigna angularis; Vigna radiata; Vigna mungo; Vigna umbellata)	Vigna tenuicaulis	GP1B; GP2; TG3; TG2	3	No	─	50.059	─	5	─	5	─	100	─	─	─
Black gram; Rice bean (Vigna mungo; Vigna umbellata)	Vigna trilobata	TG3; TG3	196	Yes	2.31436	6.97667	2.3059	11	10	9	9	81.8182	90	9.09091	10
Mung bean; Black gram; Rice bean (Vigna radiata; Vigna mungo; Vigna umbellata)	Vigna trinervia	GP2; TG3; TG2	1	No	─	0.261097	─	2	─	1	─	50	─	─	─
Rice bean; Adzuki bean; Mung bean; Black gram (Vigna umbellata; Vigna angularis; Vigna radiata; Vigna mungo)	Vigna umbellata	TG1B; GP2; GP2; TG3	140	Yes	20.7945	16.4309	15.5475	18	18	14	14	77.7778	77.7778	0	22.2222
Cowpea (Vigna unguiculata)	Vigna unguiculata	GP1B	923	Yes	37.7677	27.3527	48.3625	26	26	22	20	84.6154	76.9231	0	23.0769
Wine grape (Vitis vinifera)	Vitis acerifolia	BREED_CONFIRMED	21	No	─	1.79574	─	3	─	2	─	66.6667	─	─	─
Wine grape (Vitis vinifera)	Vitis aestivalis	BREED_CONFIRMED	115	Yes	25.3799	20.5745	23.7555	6	6	6	6	100	100	0	0
Amur grape (Vitis amurensis)	Vitis amurensis	GP1B	0	─	─	─	─	─	─	─	─	─	─	─	─
Wine grape (Vitis vinifera)	Vitis bryoniifolia	BREED_POTENTIAL	6	No	─	10.3984	─	7	─	6	─	85.7143	─	─	─
Wine grape (Vitis vinifera)	Vitis californica	GP2	283	Yes	5.43318	28.2146	5.45387	15	14	14	13	93.3333	92.8571	6.66667	7.14286
Wine grape (Vitis vinifera)	Vitis cinerea	BREED_CONFIRMED	71	Yes	2.32501	12.7285	1.29736	7	7	5	5	71.4286	71.4286	0	28.5714
Wine grape (Vitis vinifera)	Vitis davidii	BREED_POTENTIAL	14	No	─	9.89312	─	6	─	5	─	83.3333	─	─	─
Wine grape (Vitis vinifera)	Vitis labrusca	BREED_CONFIRMED	107	Yes	48.6391	26.4824	41.9485	7	6	7	5	100	83.3333	14.2857	16.6667
Wine grape (Vitis vinifera)	Vitis monticola	BREED_CONFIRMED	5	No	─	0.577201	─	4	─	3	─	75	─	─	─
Wine grape (Vitis vinifera)	Vitis mustangensis	BREED_CONFIRMED	10	No	─	2.01432	─	7	─	4	─	57.1429	─	─	─
Wine grape (Vitis vinifera)	Vitis nesbittiana	BREED_CONFIRMED	2	No	─	3.64372	─	11	─	6	─	54.5455	─	─	─
Wine grape (Vitis vinifera)	Vitis piasezkii	BREED_POTENTIAL	0	─	─	─	─	─	─	─	─	─	─	─	─
Wine grape (Vitis vinifera)	Vitis riparia	BREED_CONFIRMED	150	Yes	31.4768	21.4061	23.7165	10	10	10	9	100	90	0	10
Muscadine grape (Vitis rotundifolia)	Vitis rotundifolia	GP1B	123	Yes	1.92545	13.1145	3.16503	6	6	6	6	100	100	0	0
Wine grape (Vitis vinifera)	Vitis rupestris	BREED_CONFIRMED	39	Yes	22.8852	19.7497	22.7434	6	5	6	5	100	100	16.6667	0
Wine grape (Vitis vinifera)	Vitis tiliifolia	BREED_CONFIRMED	60	Yes	49.4459	24.1071	49.9098	26	26	25	25	96.1538	96.1538	0	3.84615
Wine grape (Vitis vinifera)	Vitis vinifera	GP1B	165	Yes	4.82912	41.6071	4.59158	13	13	11	11	84.6154	84.6154	0	15.3846
Wine grape (Vitis vinifera)	Vitis vulpina	BREED_CONFIRMED	141	Yes	30.058	15.487	26.71	7	6	7	6	100	100	14.2857	0
Wine grape (Vitis vinifera)	Vitis xchampinii	BREED_CONFIRMED	7	No	─	0.0825083	─	4	─	1	─	25	─	─	─
Wine grape (Vitis vinifera)	Vitis xslavinii	BREED_CONFIRMED	2	No	─	11.976	─	3	─	2	─	66.6667	─	─	─
Yautia (Xanthosoma sagittifolium)	Xanthosoma sagittifolium	TG1B	9	No	─	20.2026	─	16	─	14	─	87.5	─	─	─
Maize (Zea mays)	Zea diploperennis	GP1B	28	Yes	45.3824	37.9037	41.1061	7	6	6	5	85.7143	83.3333	14.2857	16.6667
Maize (Zea mays)	Zea luxurians	GP1B	46	Yes	13.449	23.2104	8.41121	5	5	4	4	80	80	0	20
Maize (Zea mays)	Zea mays	GP1B	821	Yes	27.0889	16.6347	32.0769	9	6	7	4	77.7778	66.6667	33.3333	33.3333
Maize (Zea mays)	Zea nicaraguensis	GP1B	6	No	─	21.6401	─	7	─	5	─	71.4286	─	─	─
Maize (Zea mays)	Zea perennis	GP1B	16	Yes	100	11.0169	100	2	0	1	0	50	0	100	100
